# Supplementary material for: Differential Urinary Proteomic Analysis of High-Risk Cervical Intraepithelial Neoplasia
Source: Int J Mol Sci. 2023 Jan 28;24(3):2531. doi: 10.3390/ijms24032531 (PMC9916937; doi:10.3390/ijms24032531)
Supplement: Supplementary file 1 [file ijms-24-02531-s001.zip]

Archive with 1 entries (1 files):
- ijms-2106490-supplementary.xlsx
