# Supplementary material for: Differential Urinary Proteomic Analysis of High-Risk Cervical Intraepithelial Neoplasia
Source: Int J Mol Sci. 2023 Jan 28;24(3):2531. doi: 10.3390/ijms24032531 (PMC9916937; doi:10.3390/ijms24032531)
Supplement: Supplementary file 1 [file ijms-24-02531-s001.zip › ijms-2106490-supplementary.xlsx]

## Sheet: Hárok1
Table S1 The label-free quantitative proteomic analysis (weighted spectral count) of urine samples between control and CIN3 groups using beta-binomial test.
Protein Set	Description	Weighted SC	Weighted SC	Weighted SC	Weighted SC	Weighted SC	Weighted SC	Weighted SC	Weighted SC	Weighted SC	Weighted SC	Weighted SC	Weighted SC	Weighted SC	Weighted SC	Weighted SC	Weighted SC	Weighted SC	Weighted SC	Weighted SC	Weighted SC	bbinomial p-value	log10(bbinomial p-value)	log Ratio
		Control sample (1)	Control sample (2)	Control sample (3)	Control sample (4)	Control sample (5)	Control sample (6)	Control sample (7)	Control sample (8)	Control sample (9)	Control sample (10)	CIN3 (1)	CIN3 (2)	CIN3 (3)	CIN3 (4)	CIN3 (5)	CIN3 (6)	CIN3 (7)	CIN3 (8)	CIN3 (9)	CIN3 (10)
ALBU_HUMAN	Serum albumin OS=Homo sapiens OX=9606 GN=ALB PE=1 SV=2	275.00	284.00	196.00	275.00	273.00	348.00	249.00	150.00	143.00	322.00	302.00	619.00	237.00	396.00	281.00	175.00	222.00	108.00	479.00	51.00	4.74E-7	6.39	0.1898
TRFE_HUMAN	Serotransferrin OS=Homo sapiens OX=9606 GN=TF PE=1 SV=3	22.00	25.00	12.00	24.00	30.00	62.00	18.00	15.00	17.00	35.00	61.00	208.00	53.00	98.00	20.00	28.00	29.00	4.00	154.00	0.00	0.0238	1.37	1.04
AMBP_HUMAN	Protein AMBP OS=Homo sapiens OX=9606 GN=AMBP PE=1 SV=1	294.00	218.00	140.00	175.00	301.00	202.00	155.00	180.00	141.00	258.00	224.00	129.00	154.00	195.00	191.00	106.00	91.00	76.00	162.00	41.00	0.9962	0.0016	-0.5888
UROM_HUMAN	Uromodulin OS=Homo sapiens OX=9606 GN=UMOD PE=1 SV=1	89.00	120.00	326.00	237.00	126.00	114.00	122.00	115.00	155.00	131.00	215.00	109.00	60.00	163.00	110.00	163.00	225.00	46.00	131.00	7.00	0.8479	0.0716	-0.3184
EGF_HUMAN	Pro-epidermal growth factor OS=Homo sapiens OX=9606 GN=EGF PE=1 SV=2	49.00	35.00	32.00	50.00	53.00	66.00	57.00	31.00	24.00	67.00	24.00	85.00	21.00	66.00	53.00	13.00	24.00	18.00	74.00	7.00	0.3593	0.4445	-0.2630
K1C13_HUMAN	Keratin, type I cytoskeletal 13 OS=Homo sapiens OX=9606 GN=KRT13 PE=1 SV=4	83.65	64.13	0.00	0.00	0.00	0.00	110.87	18.86	34.47	79.22	4.71	0.00	0.00	16.49	1.5	0.00	0.53	0.00	11.49	0.00	0.2327	0.6333	-3.1801
CUBN_HUMAN	Cubilin OS=Homo sapiens OX=9606 GN=CUBN PE=1 SV=5	16.00	14.00	15.00	22.00	30.00	18.00	19.00	12.00	2.00	20.00	0.00	45.00	13.00	28.00	7.00	1.00	12.00	0.00	36.00	6.00	0.5927	0.2271	-0.1720
K2C6A_HUMAN	Keratin, type II cytoskeletal 6A OS=Homo sapiens OX=9606 GN=KRT6A PE=1 SV=3	40.24	22.70	0.00	0.50	0.00	0.00	67.23	6.5	16.69	48.26	0.00	0.00	0.00	0.00	0.00	0.00	0.00	0.00	0.00	0.00	1.79E-4	3.65	-4.4068
KNG1_HUMAN	Kininogen-1 OS=Homo sapiens OX=9606 GN=KNG1 PE=1 SV=2	129.00	107.00	84.00	114.00	100.00	82.00	111.00	72.00	79.00	120.00	49.00	96.00	61.00	111.00	47.00	18.00	51.00	21.00	106.00	20.00	0.0088	2.0558	-0.7727
K2C4_HUMAN	Keratin, type II cytoskeletal 4 OS=Homo sapiens OX=9606 GN=KRT4 PE=1 SV=5	11.87	16.9	0.00	0.00	0.00	0.00	57.98	5.00	0.77	43.77	0.00	0.00	0.00	0.00	0.00	0.00	0.00	0.00	0.00	0.00	9.40E-4	3.0270	-3.8627
K2C6C_HUMAN	Keratin, type II cytoskeletal 6C OS=Homo sapiens OX=9606 GN=KRT6C PE=1 SV=3	2.2	1.21	0.00	0.04	0.00	0.00	4.48	0.50	0.67	3.87	0.00	0.00	0.00	0.00	0.00	0.00	0.00	0.00	0.00	0.00	0.0023	2.68	-1.1880
K2C1_HUMAN	Keratin, type II cytoskeletal 1 OS=Homo sapiens OX=9606 GN=KRT1 PE=1 SV=6	39.19	32.64	9.8	4.85	0.00	0.00	67.98	20.69	9.9	50.29	19.73	7.81	9.96	28.65	31.83	1.00	9.92	3.00	10.65	1.00	0.7189	0.1433	-0.8775
K2C6B_HUMAN	Keratin, type II cytoskeletal 6B OS=Homo sapiens OX=9606 GN=KRT6B PE=1 SV=5	0.00	0.00	0.00	0.00	0.00	0.00	0.00	0.00	0.00	0.00	0.00	0.00	0.00	0.00	0.00	0.00	0.00	0.00	0.00	0.00	1.0000	-0.00E0	0.00E0
SPB3_HUMAN	Serpin B3 OS=Homo sapiens OX=9606 GN=SERPINB3 PE=1 SV=2	27.45	23.65	7.88	15.53	27.45	23.49	41.25	3.96	26.49	34.37	0.00	10.36	0.00	32.79	0.00	0.00	11.43	0.00	28.71	4.00	0.0013	2.19	-1.3118
PGBM_HUMAN	Basement membrane-specific heparan sulfate proteoglycan core protein OS=Homo sapiens OX=9606 GN=HSPG2 PE=1 SV=4	58.00	28.00	27.00	32.00	57.00	34.00	24.00	28.00	21.00	69.00	16.00	7.00	11.00	21.00	14.00	6.00	18.00	16.00	20.00	0.00	0.0017	2.03	-1.4810
LRP2_HUMAN	Low-density lipoprotein receptor-related protein 2 OS=Homo sapiens OX=9606 GN=LRP2 PE=1 SV=3	10.00	11.00	14.00	10.00	11.00	2.00	3.00	5.00	2.00	20.00	0.00	18.00	12.00	16.00	10.00	2.00	13.00	9.00	15.00	1.00	0.1742	0.7588	0.1132
AMYP_HUMAN	Pancreatic alpha-amylase OS=Homo sapiens OX=9606 GN=AMY2A PE=1 SV=2	36.04	44.15	12.81	26.31	59.61	38.04	41.50	31.66	15.52	51.26	16.57	30.57	21.43	22.86	29.29	12.14	14.43	6.57	24.71	4.29	0.0294	1.20	-0.9278
AMY2B_HUMAN	Alpha-amylase 2B OS=Homo sapiens OX=9606 GN=AMY2B PE=1 SV=1	17.96	23.85	5.19	10.69	27.39	15.96	21.50	12.34	7.48	28.74	6.43	17.43	8.57	10.14	8.71	4.86	4.57	1.43	9.29	1.71	9.07E-4	3.0424	-1.1232
PIGR_HUMAN	Polymeric immunoglobulin receptor OS=Homo sapiens OX=9606 GN=PIGR PE=1 SV=4	13.00	13.00	10.00	9.00	18.00	12.00	19.00	13.00	7.00	36.00	0.00	24.00	14.00	20.00	2.00	5.00	8.00	0.00	26.00	1.00	0.2243	0.6491	-0.5406
LYAG_HUMAN	Lysosomal alpha-glucosidase OS=Homo sapiens OX=9606 GN=GAA PE=1 SV=4	19.00	19.00	16.00	20.00	33.00	31.00	34.00	21.00	10.00	40.00	3.00	26.00	14.00	60.00	16.00	10.00	8.00	18.00	34.00	2.00	0.9102	0.0409	-0.3319
A1AT_HUMAN	Alpha-1-antitrypsin OS=Homo sapiens OX=9606 GN=SERPINA1 PE=1 SV=3	16.00	14.00	19.00	18.00	8.00	10.00	15.00	2.00	0.00	6.00	1.00	45.00	31.00	35.00	7.00	2.00	19.00	9.00	45.00	5.00	0.0327	1.54	0.8247
OSTP_HUMAN	Osteopontin OS=Homo sapiens OX=9606 GN=SPP1 PE=1 SV=1	66.00	57.00	76.00	77.00	125.00	73.00	82.00	22.00	35.00	109.00	13.00	97.00	40.00	111.00	22.00	18.00	43.00	7.00	87.00	4.00	0.0799	1.0975	-0.6955
IGG1_HUMAN	Immunoglobulin gamma-1 heavy chain OS=Homo sapiens OX=9606 PE=1 SV=2	37.29	42.55	19.89	36.03	37.98	51.65	24.80	40.51	45.99	36.28	66.77	60.61	20.9	26.33	23.28	18.61	16.48	10.52	52.03	8.45	0.6484	0.1881	-0.2904
CERU_HUMAN	Ceruloplasmin OS=Homo sapiens OX=9606 GN=CP PE=1 SV=1	15.00	19.00	0.00	6.00	13.00	13.00	2.00	1.00	0.00	4.00	10.00	27.00	0.00	5.00	15.00	0.00	4.00	0.00	17.00	4.00	0.4392	0.3573	0.1485
IPSP_HUMAN	Plasma serine protease inhibitor OS=Homo sapiens OX=9606 GN=SERPINA5 PE=1 SV=3	24.00	10.00	10.00	11.00	18.00	13.00	25.00	6.00	0.00	24.00	0.00	34.00	21.00	25.00	15.00	0.00	6.00	0.00	19.00	0.00	0.4346	0.3619	-0.2160
APOD_HUMAN	Apolipoprotein D OS=Homo sapiens OX=9606 GN=APOD PE=1 SV=1	61.00	59.00	49.00	67.00	86.00	77.00	42.00	29.00	30.00	70.00	65.00	62.00	61.00	38.00	71.00	0.00	38.00	17.00	56.00	3.00	0.4459	0.3508	-0.4622
CO3_HUMAN	Complement C3 OS=Homo sapiens OX=9606 GN=C3 PE=1 SV=2	0.00	0.00	1.00	7.00	0.00	13.00	0.00	0.00	0.00	1.00	4.00	13.00	5.00	0.00	0.00	0.00	1.00	0.00	6.00	1.00	0.1606	0.7942	0.3219
IGK_HUMAN	Immunoglobulin kappa light chain OS=Homo sapiens OX=9606 PE=1 SV=1	18.28	17.12	5.5	10.67	26.94	20.42	13.98	9.21	13.8	24.92	15.69	24.13	7.92	9.77	1.74	3.80	2.21	0.15	15.13	3.97	0.0566	1.7	-0.8444
IBP7_HUMAN	Insulin-like growth factor-binding protein 7 OS=Homo sapiens OX=9606 GN=IGFBP7 PE=1 SV=1	17.00	9.00	22.00	9.00	31.00	17.00	23.00	5.00	2.00	33.00	6.00	17.00	18.00	34.00	2.00	0.00	10.00	2.00	27.00	0.00	0.4103	0.3869	-0.4985
ANXA2_HUMAN	Annexin A2 OS=Homo sapiens OX=9606 GN=ANXA2 PE=1 SV=2	5.00	10.00	0.00	0.00	0.00	2.00	8.00	5.00	7.00	5.00	5.00	19.00	1.00	10.00	0.00	5.00	20.00	0.00	16.00	2.00	0.1122	0.9501	0.7590
ANXA1_HUMAN	Annexin A1 OS=Homo sapiens OX=9606 GN=ANXA1 PE=1 SV=2	5.00	9.00	2.00	2.00	1.00	4.00	2.00	11.00	2.00	4.00	5.00	32.00	1.00	31.00	0.00	0.00	5.00	0.00	18.00	0.00	0.7733	0.1117	0.9720
SPB4_HUMAN	Serpin B4 OS=Homo sapiens OX=9606 GN=SERPINB4 PE=1 SV=2	0.55	0.35	5.12	0.47	0.55	0.51	0.75	0.04	0.51	0.63	0.00	0.64	0.00	1.21	0.00	0.00	2.57	0.00	2.29	0.00	0.9644	0.0157	-0.2215
CO6A1_HUMAN	Collagen alpha-1(VI) chain OS=Homo sapiens OX=9606 GN=COL6A1 PE=1 SV=3	22.00	17.00	28.00	20.00	18.00	22.00	21.00	7.00	10.00	22.00	4.00	25.00	14.00	14.00	1.00	4.00	14.00	4.00	16.00	5.00	0.0999	1.0006	-0.8276
IGKC_HUMAN	Immunoglobulin kappa constant OS=Homo sapiens OX=9606 GN=IGKC PE=1 SV=2	110.72	99.88	51.95	86.33	129.06	124.58	85.02	74.79	67.92	113.08	84.31	99.87	51.08	67.23	31.26	23.20	27.79	5.85	73.87	25.3	0.0100	1.79	-0.9325
THRB_HUMAN	Prothrombin OS=Homo sapiens OX=9606 GN=F2 PE=1 SV=2	51.00	49.00	65.00	51.00	55.00	49.00	52.00	37.00	36.00	59.00	29.00	51.00	70.00	61.00	6.00	28.00	38.00	13.00	63.00	33.00	0.8069	0.0932	-0.3546
GELS_HUMAN	Gelsolin OS=Homo sapiens OX=9606 GN=GSN PE=1 SV=1	14.00	8.00	19.00	25.00	28.00	15.00	10.00	5.00	18.00	26.00	12.00	5.00	14.00	5.00	9.00	0.00	14.00	0.00	2.00	6.00	0.0475	1.33	-1.2089
HBB_HUMAN	Hemoglobin subunit beta OS=Homo sapiens OX=9606 GN=HBB PE=1 SV=2	7.00	3.00	0.00	21.00	3.00	38.00	0.00	0.00	0.00	4.00	54.76	17.66	0.00	39.47	21.66	0.00	0.00	0.00	20.66	0.00	0.6678	0.1753	0.9333
APOA1_HUMAN	Apolipoprotein A-I OS=Homo sapiens OX=9606 GN=APOA1 PE=1 SV=1	0.00	0.00	1.00	0.00	0.00	5.00	0.00	0.00	0.00	0.00	7.00	21.00	2.00	4.00	0.00	0.00	1.00	0.00	16.00	0.00	0.0079	2.1014	1.07
IGHA1_HUMAN	Immunoglobulin heavy constant alpha 1 OS=Homo sapiens OX=9606 GN=IGHA1 PE=1 SV=2	19.59	17.59	11.28	18.97	10.49	23.38	35.38	17.18	16.28	41.59	7.72	37.50	16.78	22.94	17.45	10.37	10.61	19.39	32.67	0.00	0.4810	0.3179	-0.2554
AMPN_HUMAN	Aminopeptidase N OS=Homo sapiens OX=9606 GN=ANPEP PE=1 SV=4	9.00	6.00	4.00	14.00	10.00	14.00	7.00	3.00	4.00	11.00	0.00	1.00	6.00	12.00	7.00	0.00	4.00	2.00	4.00	0.00	0.0445	1.18	-1.0000
LG3BP_HUMAN	Galectin-3-binding protein OS=Homo sapiens OX=9606 GN=LGALS3BP PE=1 SV=1	22.00	15.00	11.00	20.00	37.00	19.00	21.00	10.00	11.00	34.00	3.00	38.00	17.00	15.00	12.00	4.00	9.00	2.00	29.00	5.00	0.4587	0.3385	-0.5443
K1C15_HUMAN	Keratin, type I cytoskeletal 15 OS=Homo sapiens OX=9606 GN=KRT15 PE=1 SV=3	15.93	10.51	0.00	0.00	0.00	0.00	16.28	0.14	7.41	15.00	2.8	0.00	0.00	6.51	0.36	0.00	0.18	0.00	3.51	0.00	0.3533	0.4518	-1.7325
LMAN2_HUMAN	Vesicular integral-membrane protein VIP36 OS=Homo sapiens OX=9606 GN=LMAN2 PE=1 SV=1	25.00	11.00	2.00	9.00	29.00	7.00	13.00	4.00	9.00	23.00	15.00	10.00	5.00	0.00	13.00	0.00	5.00	4.00	6.00	0.00	0.1021	0.9909	-1.0623
IGHG3_HUMAN	Immunoglobulin heavy constant gamma 3 OS=Homo sapiens OX=9606 GN=IGHG3 PE=1 SV=2	0.00	0.00	0.00	0.00	0.00	0.00	0.00	0.00	0.00	0.00	2.00	9.51	0.53	1.44	2.48	0.50	1.66	0.55	4.32	0.08	1.03E-6	5.53	1.54
ITIH4_HUMAN	Inter-alpha-trypsin inhibitor heavy chain H4 OS=Homo sapiens OX=9606 GN=ITIH4 PE=1 SV=4	31.00	32.00	23.00	26.00	52.00	19.00	46.00	26.00	16.00	50.00	8.00	33.00	23.00	26.00	20.00	12.00	18.00	5.00	28.00	36.00	0.9109	0.0405	-0.5959
K2C5_HUMAN	Keratin, type II cytoskeletal 5 OS=Homo sapiens OX=9606 GN=KRT5 PE=1 SV=3	4.43	3.26	0.00	0.29	0.00	0.00	14.24	0.00	2.64	7.87	0.00	0.00	0.00	0.00	0.00	0.00	0.00	0.00	0.00	0.00	0.0016	2.81	-2.0952
AACT_HUMAN	Alpha-1-antichymotrypsin OS=Homo sapiens OX=9606 GN=SERPINA3 PE=1 SV=2	17.00	12.00	0.00	4.00	8.00	14.00	7.00	1.00	1.00	8.00	0.00	20.00	11.00	12.00	30.00	0.00	5.00	3.00	18.00	1.00	0.2557	0.5923	0.4238
CATD_HUMAN	Cathepsin D OS=Homo sapiens OX=9606 GN=CTSD PE=1 SV=1	5.00	8.00	1.00	2.00	5.00	0.00	5.00	3.00	0.00	14.00	0.00	13.00	1.00	7.00	3.00	0.00	1.00	3.00	11.00	1.00	0.5603	0.2516	-0.0841
K1C10_HUMAN	Keratin, type I cytoskeletal 10 OS=Homo sapiens OX=9606 GN=KRT10 PE=1 SV=6	1.3	0.03	0.00	0.00	0.00	0.00	4.44	0.00	0.05	3.49	0.00	0.00	3.00	6.00	4.51	2.00	1.25	0.00	1.00	0.00	0.0614	1.16	0.5447
SPRR3_HUMAN	Small proline-rich protein 3 OS=Homo sapiens OX=9606 GN=SPRR3 PE=1 SV=2	20.00	12.00	2.00	6.00	2.00	9.00	32.00	3.00	3.00	16.00	2.00	23.00	0.00	11.00	0.00	2.00	3.00	0.00	17.00	3.00	0.2671	0.5733	-0.6957
K1C16_HUMAN	Keratin, type I cytoskeletal 16 OS=Homo sapiens OX=9606 GN=KRT16 PE=1 SV=4	0.22	1.16	0.00	0.00	0.00	0.00	4.96	1.00	0.03	4.9	0.00	0.00	0.00	0.00	0.00	0.00	0.00	0.00	0.00	0.00	0.0092	2.0378	-1.1545
FINC_HUMAN	Fibronectin OS=Homo sapiens OX=9606 GN=FN1 PE=1 SV=5	6.00	0.00	2.00	2.00	16.00	0.00	5.00	2.00	0.00	16.00	0.00	2.00	0.00	2.00	13.00	4.00	2.00	0.00	3.00	0.00	0.7938	0.1003	-0.7127
IGHG2_HUMAN	Immunoglobulin heavy constant gamma 2 OS=Homo sapiens OX=9606 GN=IGHG2 PE=1 SV=2	16.14	11.7	8.21	9.69	8.58	13.54	12.63	5.59	9.62	12.3	6.68	52.23	2.17	11.52	15.23	2.71	14.97	2.75	24.53	1.39	0.1978	0.7038	0.3003
HEMO_HUMAN	Hemopexin OS=Homo sapiens OX=9606 GN=HPX PE=1 SV=2	2.00	1.00	4.00	2.00	4.00	3.00	4.00	0.00	0.00	9.00	3.00	24.00	3.00	10.00	10.00	0.00	3.00	0.00	14.00	0.00	0.0161	1.24	0.9814
ANAG_HUMAN	Alpha-N-acetylglucosaminidase OS=Homo sapiens OX=9606 GN=NAGLU PE=1 SV=2	0.00	2.00	1.00	0.00	9.00	0.00	6.00	0.00	0.00	23.00	0.00	11.00	0.00	0.00	8.00	0.00	1.00	0.00	2.00	0.00	0.8406	0.0754	-0.6724
PTGDS_HUMAN	Prostaglandin-H2 D-isomerase OS=Homo sapiens OX=9606 GN=PTGDS PE=1 SV=1	72.00	52.00	29.00	38.00	92.00	45.00	60.00	37.00	32.00	84.00	26.00	40.00	26.00	36.00	24.00	9.00	13.00	7.00	41.00	9.00	1.54E-5	4.19	-1.1930
MUC5B_HUMAN	Mucin-5B OS=Homo sapiens OX=9606 GN=MUC5B PE=1 SV=3	0.00	0.00	0.00	0.00	0.00	0.00	20.00	3.00	0.00	8.00	0.00	0.00	0.00	10.00	0.00	10.00	0.00	0.00	6.00	0.00	0.8031	0.0953	-0.1876
A2GL_HUMAN	Leucine-rich alpha-2-glycoprotein OS=Homo sapiens OX=9606 GN=LRG1 PE=1 SV=2	1.00	1.00	0.00	2.00	7.00	12.00	0.00	0.00	0.00	6.00	0.00	11.00	0.00	0.00	25.00	0.00	0.00	0.00	5.00	0.00	0.5381	0.2691	0.3870
IC1_HUMAN	Plasma protease C1 inhibitor OS=Homo sapiens OX=9606 GN=SERPING1 PE=1 SV=2	20.00	18.00	21.00	20.00	7.00	13.00	17.00	4.00	3.00	13.00	8.00	13.00	8.00	12.00	31.00	1.00	17.00	0.00	5.00	0.00	0.4704	0.3275	-0.4756
VASN_HUMAN	Vasorin OS=Homo sapiens OX=9606 GN=VASN PE=1 SV=1	39.00	25.00	13.00	26.00	33.00	29.00	26.00	6.00	0.00	37.00	1.00	41.00	10.00	34.00	11.00	0.00	8.00	17.00	36.00	1.00	0.5562	0.2548	-0.5299
A2MG_HUMAN	Alpha-2-macroglobulin OS=Homo sapiens OX=9606 GN=A2M PE=1 SV=3	0.00	0.00	0.00	0.00	0.00	0.00	0.00	0.00	0.00	0.00	3.00	17.00	1.00	0.00	0.00	0.00	0.00	0.00	5.00	0.00	0.0039	2.37	1.8
A1AG1_HUMAN	Alpha-1-acid glycoprotein 1 OS=Homo sapiens OX=9606 GN=ORM1 PE=1 SV=1	11.28	9.42	5.57	13.42	17.99	20.56	8.00	4.00	0.00	12.28	42.23	37.31	9.12	23.12	52.08	6.73	9.65	0.00	23.38	1.00	0.0299	1.40	0.9318
FABP5_HUMAN	Fatty acid-binding protein 5 OS=Homo sapiens OX=9606 GN=FABP5 PE=1 SV=3	25.00	19.00	1.00	16.00	15.00	12.00	21.00	12.00	11.00	17.00	2.00	36.00	2.00	22.00	0.00	1.00	4.00	0.00	28.00	1.00	0.0485	1.43	-0.5850
VTDB_HUMAN	Vitamin D-binding protein OS=Homo sapiens OX=9606 GN=GC PE=1 SV=2	2.00	0.00	0.00	1.00	0.00	2.00	2.00	0.00	0.00	0.00	11.00	21.00	7.00	7.00	0.00	1.00	0.00	0.00	7.00	7.00	0.0084	2.0749	2.0623
IGHG4_HUMAN	Immunoglobulin heavy constant gamma 4 OS=Homo sapiens OX=9606 GN=IGHG4 PE=1 SV=1	2.57	2.38	0.90	1.29	0.45	1.81	2.57	0.90	1.39	0.69	0.55	1.65	1.21	0.71	1.2	0.18	0.90	0.18	3.12	0.08	0.7887	0.1031	-0.3476
CD14_HUMAN	Monocyte differentiation antigen CD14 OS=Homo sapiens OX=9606 GN=CD14 PE=1 SV=2	9.00	6.00	0.00	9.00	12.00	14.00	6.00	0.00	0.00	12.00	4.00	2.00	0.00	0.00	8.00	0.00	0.00	0.00	5.00	1.00	0.1147	0.9404	-1.3785
CLUS_HUMAN	Clusterin OS=Homo sapiens OX=9606 GN=CLU PE=1 SV=1	9.00	11.00	9.00	9.00	5.00	8.00	14.00	2.00	3.00	10.00	3.00	19.00	10.00	21.00	10.00	0.00	2.00	12.00	18.00	2.00	0.1298	0.8868	0.2496
FBLN3_HUMAN	EGF-containing fibulin-like extracellular matrix protein 1 OS=Homo sapiens OX=9606 GN=EFEMP1 PE=1 SV=2	10.00	13.00	1.00	0.00	15.00	0.00	16.00	7.00	0.00	14.00	8.00	9.00	3.00	6.00	0.00	0.00	1.00	0.00	10.00	0.00	0.5988	0.2227	-0.8717
ATRN_HUMAN	Attractin OS=Homo sapiens OX=9606 GN=ATRN PE=1 SV=2	11.00	12.00	11.00	8.00	13.00	8.00	8.00	11.00	9.00	11.00	0.00	5.00	5.00	8.00	0.00	5.00	6.00	0.00	6.00	0.00	0.0010	2.75	-1.3155
ENOA_HUMAN	Alpha-enolase OS=Homo sapiens OX=9606 GN=ENO1 PE=1 SV=2	0.00	0.00	0.00	2.00	3.00	4.14	0.00	0.00	0.00	3.71	0.00	4.00	1.76	11.76	0.00	0.00	0.00	0.00	6.00	0.00	0.4368	0.3597	0.5523
FIBA_HUMAN	Fibrinogen alpha chain OS=Homo sapiens OX=9606 GN=FGA PE=1 SV=2	1.00	3.00	0.00	6.00	10.00	1.00	6.00	2.00	1.00	5.00	4.00	8.00	0.00	2.00	0.00	0.00	0.00	0.00	5.00	0.00	0.2607	0.5839	-0.6339
K22E_HUMAN	Keratin, type II cytoskeletal 2 epidermal OS=Homo sapiens OX=9606 GN=KRT2 PE=1 SV=2	6.26	2.10	0.20	0.33	0.00	0.00	1.99	0.31	0.33	2.94	0.09	0.06	0.01	0.12	6.9	0.00	0.05	0.00	0.12	0.00	0.2082	0.6816	-0.5632
FBN1_HUMAN	Fibrillin-1 OS=Homo sapiens OX=9606 GN=FBN1 PE=1 SV=4	12.00	11.00	6.00	2.00	10.00	3.00	1.00	4.00	4.00	11.00	2.00	3.00	3.00	7.00	0.00	3.00	2.00	0.00	2.00	0.00	0.0300	1.34	-1.2095
HPT_HUMAN	Haptoglobin OS=Homo sapiens OX=9606 GN=HP PE=1 SV=1	21.00	18.00	5.00	8.00	4.00	12.00	0.00	0.00	0.00	0.00	13.00	3.00	0.00	6.00	7.00	2.00	0.00	0.00	3.00	0.00	0.9725	0.0121	-0.8260
FIBB_HUMAN	Fibrinogen beta chain OS=Homo sapiens OX=9606 GN=FGB PE=1 SV=2	0.00	0.00	0.00	4.00	0.00	17.00	0.00	0.00	0.00	0.00	4.00	4.00	0.00	0.00	0.00	0.00	0.00	0.00	3.00	0.00	0.4995	0.3014	-0.5619
CRNN_HUMAN	Cornulin OS=Homo sapiens OX=9606 GN=CRNN PE=1 SV=1	8.00	7.00	1.00	1.00	2.00	0.00	14.00	1.00	3.00	6.00	0.00	9.00	0.00	12.00	0.00	1.00	1.00	0.00	6.00	6.00	0.7723	0.1122	-0.2361
A1BG_HUMAN	Alpha-1B-glycoprotein OS=Homo sapiens OX=9606 GN=A1BG PE=1 SV=4	5.00	3.00	0.00	4.00	3.00	9.00	6.00	2.00	0.00	3.00	11.00	16.00	0.00	1.00	10.00	0.00	2.00	0.00	11.00	0.00	0.5940	0.2262	0.4389
WFDC2_HUMAN	WAP four-disulfide core domain protein 2 OS=Homo sapiens OX=9606 GN=WFDC2 PE=1 SV=2	65.00	67.00	46.00	54.00	109.00	41.00	113.00	51.00	34.00	113.00	27.00	89.00	46.00	74.00	6.00	26.00	29.00	7.00	73.00	21.00	0.1297	0.8870	-0.7850
TETN_HUMAN	Tetranectin OS=Homo sapiens OX=9606 GN=CLEC3B PE=1 SV=3	4.00	4.00	14.00	11.00	7.00	6.00	12.00	7.00	6.00	15.00	0.00	5.00	5.00	8.00	1.00	0.00	7.00	0.00	7.00	4.00	0.0546	1.30	-1.0304
ROBO4_HUMAN	Roundabout homolog 4 OS=Homo sapiens OX=9606 GN=ROBO4 PE=1 SV=1	14.00	10.00	10.00	15.00	14.00	15.00	14.00	9.00	12.00	16.00	0.00	3.00	0.00	15.00	0.00	0.00	5.00	0.00	8.00	0.00	6.91E-6	5.1603	-1.7614
HMCN1_HUMAN	Hemicentin-1 OS=Homo sapiens OX=9606 GN=HMCN1 PE=1 SV=2	11.00	7.00	7.00	5.00	15.00	2.00	12.00	7.00	4.00	16.00	2.00	4.00	0.00	1.00	0.00	0.00	4.00	0.00	4.00	1.00	3.43E-5	4.47	-1.8845
CADH1_HUMAN	Cadherin-1 OS=Homo sapiens OX=9606 GN=CDH1 PE=1 SV=3	13.00	6.00	6.00	4.00	2.00	0.00	0.00	0.00	7.00	2.00	8.00	6.00	5.00	0.00	11.00	0.00	6.00	0.00	3.00	0.00	0.6412	0.1930	-0.0291
CATB_HUMAN	Cathepsin B OS=Homo sapiens OX=9606 GN=CTSB PE=1 SV=3	0.00	1.00	1.00	2.00	0.00	6.00	6.00	4.00	0.00	7.00	0.00	20.00	5.00	0.00	0.00	0.00	0.00	0.00	10.00	0.00	0.4145	0.3825	0.2824
GNS_HUMAN	N-acetylglucosamine-6-sulfatase OS=Homo sapiens OX=9606 GN=GNS PE=1 SV=3	4.00	1.00	0.00	0.00	7.00	4.00	0.00	0.00	0.00	1.00	0.00	4.00	0.00	0.00	11.00	0.00	0.00	0.00	4.00	0.00	0.8276	0.0822	0.1031
CD59_HUMAN	CD59 glycoprotein OS=Homo sapiens OX=9606 GN=CD59 PE=1 SV=1	60.00	40.00	33.00	39.00	42.00	40.00	31.00	33.00	32.00	41.00	37.00	27.00	33.00	49.00	31.00	13.00	25.00	9.00	24.00	6.00	0.4793	0.3194	-0.6031
VTNC_HUMAN	Vitronectin OS=Homo sapiens OX=9606 GN=VTN PE=1 SV=1	2.00	2.00	2.00	4.00	17.00	3.00	1.00	0.00	2.00	14.00	4.00	7.00	5.00	10.00	3.00	0.00	0.00	3.00	7.00	1.00	0.3064	0.5137	-0.1890
TPIS_HUMAN	Triosephosphate isomerase OS=Homo sapiens OX=9606 GN=TPI1 PE=1 SV=3	0.00	2.00	4.00	4.00	8.00	7.00	0.00	0.00	0.00	4.00	1.00	0.00	0.00	11.00	0.00	0.00	1.00	1.00	9.00	1.00	0.9336	0.0298	-0.1979
HBD_HUMAN	Hemoglobin subunit delta OS=Homo sapiens OX=9606 GN=HBD PE=1 SV=2	0.00	0.00	0.00	0.00	0.00	0.00	0.00	0.00	0.00	0.00	6.24	0.34	0.00	0.53	0.34	0.00	0.00	0.00	0.34	0.00	0.0080	2.0974	0.8299
CFAI_HUMAN	Complement factor I OS=Homo sapiens OX=9606 GN=CFI PE=1 SV=2	0.00	3.00	0.00	1.00	0.00	0.00	11.00	0.00	0.00	6.00	0.00	4.00	1.00	3.00	0.00	0.00	0.00	0.00	5.00	0.00	0.7670	0.1152	-0.4306
PERM_HUMAN	Myeloperoxidase OS=Homo sapiens OX=9606 GN=MPO PE=1 SV=1	0.00	9.00	0.00	0.00	0.00	0.00	0.00	15.00	0.00	0.00	5.00	0.00	0.00	0.00	0.00	2.00	4.00	0.00	0.00	0.00	0.5529	0.2573	-0.6951
GOLM1_HUMAN	Golgi membrane protein 1 OS=Homo sapiens OX=9606 GN=GOLM1 PE=1 SV=1	0.00	2.00	2.00	2.00	0.00	0.00	0.00	0.00	0.00	2.00	0.00	4.00	3.00	2.00	0.00	0.00	2.00	2.00	6.00	0.00	0.0258	1.81	0.6881
G3P_HUMAN	Glyceraldehyde-3-phosphate dehydrogenase OS=Homo sapiens OX=9606 GN=GAPDH PE=1 SV=3	0.00	0.00	0.00	5.00	4.00	5.00	0.00	0.00	0.00	1.00	0.00	22.00	8.00	21.00	0.00	0.00	0.00	0.00	16.00	0.00	0.3732	0.4281	1.29
VMO1_HUMAN	Vitelline membrane outer layer protein 1 homolog OS=Homo sapiens OX=9606 GN=VMO1 PE=1 SV=1	8.00	7.00	9.00	9.00	16.00	10.00	13.00	0.00	7.00	14.00	2.00	15.00	1.00	11.00	4.00	1.00	8.00	4.00	9.00	3.00	0.4220	0.3747	-0.5990
DNAS1_HUMAN	Deoxyribonuclease-1 OS=Homo sapiens OX=9606 GN=DNASE1 PE=1 SV=1	13.00	3.00	5.00	10.00	13.00	2.00	9.00	4.00	2.00	17.00	2.00	9.00	2.00	18.00	20.00	0.00	12.00	0.00	13.00	0.00	0.9101	0.0409	-0.0332
SAP_HUMAN	Prosaposin OS=Homo sapiens OX=9606 GN=PSAP PE=1 SV=2	1.00	4.00	0.00	3.00	3.00	0.00	2.00	2.00	2.00	5.00	0.00	5.00	3.00	4.00	10.00	1.00	0.00	0.00	4.00	1.00	0.2354	0.6281	0.2479
IGA2_HUMAN	Immunoglobulin alpha-2 heavy chain OS=Homo sapiens OX=9606 PE=1 SV=2	2.41	2.41	0.72	3.3	3.51	3.62	1.62	0.82	0.72	5.41	0.28	3.50	0.22	2.6	0.55	1.33	0.39	0.61	1.33	0.00	0.1424	0.8465	-0.7591
CAD13_HUMAN	Cadherin-13 OS=Homo sapiens OX=9606 GN=CDH13 PE=1 SV=1	5.00	7.00	7.00	10.00	5.00	4.00	3.00	2.00	6.00	8.00	5.00	5.00	4.00	0.00	22.00	0.00	6.00	1.00	1.00	0.00	0.3503	0.4556	-0.3112
ACTB_HUMAN	Actin, cytoplasmic 1 OS=Homo sapiens OX=9606 GN=ACTB PE=1 SV=1	0.94	3.89	5.78	11.61	3.83	6.78	0.00	0.94	8.61	2.94	4.93	9.78	13.70	15.59	0.00	4.81	1.96	0.00	8.85	2.00	0.1826	0.7385	0.3724
BGAL_HUMAN	Beta-galactosidase OS=Homo sapiens OX=9606 GN=GLB1 PE=1 SV=2	0.00	1.00	0.00	1.00	4.00	1.00	0.00	0.00	0.00	6.00	0.00	9.00	2.00	0.00	4.00	0.00	0.00	0.00	8.00	0.00	0.4298	0.3668	0.5208
IGHM_HUMAN	Immunoglobulin heavy constant mu OS=Homo sapiens OX=9606 GN=IGHM PE=1 SV=4	0.00	0.00	0.00	5.00	4.00	11.00	0.00	0.00	0.00	2.00	2.00	13.00	0.00	0.00	10.00	0.00	0.00	0.00	5.00	0.00	0.6156	0.2107	0.3219
ARSA_HUMAN	Arylsulfatase A OS=Homo sapiens OX=9606 GN=ARSA PE=1 SV=3	0.00	3.00	4.00	3.00	13.00	6.00	5.00	1.00	3.00	10.00	0.00	3.00	0.00	16.00	2.00	0.00	3.00	1.00	7.00	1.00	0.5416	0.2663	-0.4317
A2ML1_HUMAN	Alpha-2-macroglobulin-like protein 1 OS=Homo sapiens OX=9606 GN=A2ML1 PE=1 SV=3	5.00	4.00	2.00	0.00	0.00	0.00	0.00	0.00	2.00	2.00	0.00	0.00	0.00	4.00	0.00	0.00	0.00	0.00	1.00	0.00	0.1991	0.7008	-0.7370
IGL1_HUMAN	Immunoglobulin lambda-1 light chain OS=Homo sapiens OX=9606 PE=1 SV=1	5.7	9.86	0.21	2.64	10.50	2.97	1.83	1.54	4.54	2.61	3.96	6.46	0.54	0.43	3.43	2.43	0.21	0.00	2.29	2.54	0.5127	0.2901	-0.6813
CO4B_HUMAN	Complement C4-B OS=Homo sapiens OX=9606 GN=C4B PE=1 SV=2	4.00	0.00	0.00	0.00	5.00	4.00	5.00	0.00	0.00	11.00	0.00	8.67	1.67	1.83	2.67	0.00	0.00	0.00	4.33	2.5	0.5743	0.2408	-0.3005
PROM1_HUMAN	Prominin-1 OS=Homo sapiens OX=9606 GN=PROM1 PE=1 SV=1	0.00	0.00	0.00	0.00	4.00	0.00	7.00	0.00	0.00	3.00	0.00	2.00	0.00	0.00	0.00	0.00	0.00	0.00	2.00	0.00	0.6256	0.2037	-0.7776
TRFL_HUMAN	Lactotransferrin OS=Homo sapiens OX=9606 GN=LTF PE=1 SV=6	0.00	3.00	0.00	0.00	0.00	0.00	2.00	4.00	0.00	0.00	3.00	0.00	0.00	0.00	0.00	5.00	0.00	0.00	0.00	0.00	0.8115	0.0907	-0.0780
INVO_HUMAN	Involucrin OS=Homo sapiens OX=9606 GN=IVL PE=1 SV=2	3.00	4.00	0.00	0.00	0.00	0.00	5.00	0.00	0.00	5.00	0.00	5.00	0.00	2.00	0.00	2.00	3.00	0.00	1.00	1.00	0.4125	0.3846	-0.1699
GSTP1_HUMAN	Glutathione S-transferase P OS=Homo sapiens OX=9606 GN=GSTP1 PE=1 SV=2	0.00	0.00	0.00	5.00	4.00	0.00	1.00	0.00	1.00	0.00	1.00	11.00	0.00	10.00	0.00	0.00	0.00	0.00	10.00	0.00	0.3632	0.4399	1.0000
P3IP1_HUMAN	Phosphoinositide-3-kinase-interacting protein 1 OS=Homo sapiens OX=9606 GN=PIK3IP1 PE=1 SV=2	29.00	38.00	40.00	28.00	37.00	19.00	13.00	28.00	28.00	29.00	33.00	38.00	25.00	37.00	9.00	8.00	26.00	0.00	23.00	4.00	0.5330	0.2733	-0.4893
LAIR1_HUMAN	Leukocyte-associated immunoglobulin-like receptor 1 OS=Homo sapiens OX=9606 GN=LAIR1 PE=1 SV=1	19.00	27.00	15.00	15.00	11.00	10.00	18.00	9.00	3.00	17.00	17.00	12.00	3.00	22.00	29.00	12.00	11.00	7.00	10.00	0.00	0.5397	0.2679	-0.2115
PEBP1_HUMAN	Phosphatidylethanolamine-binding protein 1 OS=Homo sapiens OX=9606 GN=PEBP1 PE=1 SV=3	0.00	4.00	2.00	3.00	9.00	4.00	4.00	3.00	7.00	6.00	0.00	6.00	1.00	11.00	0.00	0.00	2.00	0.00	14.00	0.00	0.3454	0.4617	-0.2410
UFO_HUMAN	Tyrosine-protein kinase receptor UFO OS=Homo sapiens OX=9606 GN=AXL PE=1 SV=4	15.00	11.00	5.00	4.00	8.00	13.00	13.00	11.00	6.00	16.00	3.00	12.00	2.00	9.00	8.00	1.00	1.00	1.00	14.00	0.00	0.0378	1.30	-0.8766
A1AG2_HUMAN	Alpha-1-acid glycoprotein 2 OS=Homo sapiens OX=9606 GN=ORM2 PE=1 SV=2	14.72	7.58	0.43	7.58	17.1	13.44	3.00	0.00	0.00	13.72	11.77	16.69	5.88	7.88	18.92	0.27	1.35	0.00	12.62	0.00	0.4508	0.3460	-0.0353
K1C19_HUMAN	Keratin, type I cytoskeletal 19 OS=Homo sapiens OX=9606 GN=KRT19 PE=1 SV=4	4.18	3.18	0.00	0.00	0.00	0.00	6.45	0.00	2.4	2.4	0.22	0.00	0.00	1.00	0.07	0.00	0.04	0.00	1.00	0.00	0.0969	1.0138	-1.1970
THBG_HUMAN	Thyroxine-binding globulin OS=Homo sapiens OX=9606 GN=SERPINA7 PE=1 SV=2	12.00	5.00	0.00	1.00	3.00	0.00	0.00	0.00	0.00	7.00	1.00	2.00	1.00	0.00	8.00	0.00	0.00	0.00	1.00	1.00	0.8960	0.0477	-0.6630
FCGBP_HUMAN	IgGFc-binding protein OS=Homo sapiens OX=9606 GN=FCGBP PE=1 SV=3	0.00	0.00	0.00	0.00	0.00	0.00	9.00	2.00	0.00	0.00	0.00	0.00	0.00	0.00	0.00	3.00	0.00	0.00	0.00	0.00	0.6160	0.2104	-0.6919
FETUA_HUMAN	Alpha-2-HS-glycoprotein OS=Homo sapiens OX=9606 GN=AHSG PE=1 SV=2	18.00	20.00	9.00	12.00	19.00	21.00	11.00	4.00	14.00	15.00	20.00	10.00	6.00	10.00	7.00	2.00	5.00	0.00	12.00	2.00	0.0724	1.1403	-0.8651
RNAS2_HUMAN	Non-secretory ribonuclease OS=Homo sapiens OX=9606 GN=RNASE2 PE=1 SV=2	28.00	11.00	0.00	3.00	32.00	8.00	18.00	0.00	0.00	27.00	0.00	23.00	0.00	19.00	10.00	0.00	0.00	0.00	18.00	0.00	0.2307	0.6370	-0.7761
CD248_HUMAN	Endosialin OS=Homo sapiens OX=9606 GN=CD248 PE=1 SV=1	8.00	6.00	0.00	3.00	4.00	3.00	7.00	0.00	0.00	3.00	0.00	3.00	0.00	0.00	6.00	0.00	0.00	3.00	2.00	0.00	0.2088	0.6802	-0.8745
IGLC2_HUMAN	Immunoglobulin lambda constant 2 OS=Homo sapiens OX=9606 GN=IGLC2 PE=1 SV=1	41.93	38.14	24.79	35.36	32.50	41.03	39.17	23.46	32.46	38.39	51.04	40.54	14.46	12.57	3.57	21.57	7.79	0.00	24.71	9.46	0.0489	1.03	-0.8681
F16P1_HUMAN	Fructose-1,6-bisphosphatase 1 OS=Homo sapiens OX=9606 GN=FBP1 PE=1 SV=5	1.00	0.00	0.00	0.00	4.00	0.00	0.00	0.00	0.00	9.00	0.00	3.00	0.00	1.00	0.00	0.00	0.00	0.00	10.00	0.00	0.7401	0.1307	0.00E0
PLSL_HUMAN	Plastin-2 OS=Homo sapiens OX=9606 GN=LCP1 PE=1 SV=6	0.00	3.00	0.00	0.00	0.00	0.00	0.00	3.00	6.00	0.00	1.00	0.00	0.00	0.00	0.00	2.00	0.00	0.00	0.00	0.00	0.6532	0.1850	-0.7590
NGAL_HUMAN	Neutrophil gelatinase-associated lipocalin OS=Homo sapiens OX=9606 GN=LCN2 PE=1 SV=2	8.00	12.00	0.00	0.00	0.00	0.00	11.00	3.00	3.00	4.00	1.00	4.00	0.00	10.00	0.00	0.00	0.00	0.00	6.00	0.00	0.4292	0.3674	-0.7182
FOLR1_HUMAN	Folate receptor alpha OS=Homo sapiens OX=9606 GN=FOLR1 PE=1 SV=3	0.00	3.00	2.00	0.00	11.00	0.00	2.00	0.00	0.00	14.00	1.00	5.00	1.00	3.00	0.00	0.00	0.00	1.00	8.00	0.00	0.6949	0.1581	-0.5343
PPAP_HUMAN	Prostatic acid phosphatase OS=Homo sapiens OX=9606 GN=ACP3 PE=1 SV=3	0.00	0.00	3.00	0.00	1.00	0.00	4.00	2.00	0.00	5.00	0.00	1.00	2.00	0.00	0.00	0.00	0.00	0.00	0.00	0.00	0.1592	0.7980	-0.9434
TNR16_HUMAN	Tumor necrosis factor receptor superfamily member 16 OS=Homo sapiens OX=9606 GN=NGFR PE=1 SV=1	6.00	5.00	8.00	9.00	19.00	2.00	9.00	8.00	0.00	12.00	2.00	3.00	6.00	5.00	0.00	10.00	2.00	0.00	5.00	0.00	0.1671	0.7771	-1.0332
SPR2E_HUMAN	Small proline-rich protein 2E OS=Homo sapiens OX=9606 GN=SPRR2E PE=2 SV=2	0.00	0.00	0.00	0.00	0.00	0.00	0.00	0.00	0.00	0.00	0.00	0.00	0.00	0.00	0.00	0.00	0.00	0.00	0.00	0.00	1.0000	-0.00E0	0.00E0
SPB13_HUMAN	Serpin B13 OS=Homo sapiens OX=9606 GN=SERPINB13 PE=1 SV=2	4.00	2.00	2.00	2.00	5.00	5.00	11.00	0.00	9.00	6.00	0.00	4.00	0.00	6.00	0.00	0.00	0.00	0.00	4.00	1.00	0.0249	1.41	-1.1635
SPR2A_HUMAN	Small proline-rich protein 2A OS=Homo sapiens OX=9606 GN=SPRR2A PE=1 SV=1	7.57	0.64	0.00	0.64	0.00	0.64	18.42	1.92	9.70	16.42	0.00	2.4	0.00	13.80	0.00	0.00	0.00	0.00	5.4	0.00	0.0745	1.1277	-1.1797
CSF1_HUMAN	Macrophage colony-stimulating factor 1 OS=Homo sapiens OX=9606 GN=CSF1 PE=1 SV=2	8.00	4.00	0.00	7.00	9.00	0.00	4.00	3.00	2.00	3.00	0.00	0.00	0.00	1.00	0.00	5.00	0.00	0.00	0.00	1.00	0.0124	1.53	-1.5564
TGM3_HUMAN	Protein-glutamine gamma-glutamyltransferase E OS=Homo sapiens OX=9606 GN=TGM3 PE=1 SV=4	0.00	0.00	0.00	0.00	0.00	0.00	2.00	0.00	0.00	0.00	0.00	0.00	0.00	4.00	0.00	0.00	0.00	0.00	4.00	0.00	0.3087	0.5104	0.5850
SPR2B_HUMAN	Small proline-rich protein 2B OS=Homo sapiens OX=9606 GN=SPRR2B PE=2 SV=1	2.43	0.72	0.00	1.36	0.00	0.36	9.58	3.8	9.30	7.58	0.00	0.60	0.00	3.20	0.00	0.00	0.00	0.00	1.6	0.00	0.0476	1.21	-1.5281
SODE_HUMAN	Extracellular superoxide dismutase [Cu-Zn] OS=Homo sapiens OX=9606 GN=SOD3 PE=1 SV=2	0.00	3.00	7.00	4.00	6.00	4.00	1.00	0.00	0.00	4.00	0.00	8.00	2.00	4.00	8.00	0.00	5.00	0.00	4.00	0.00	0.4285	0.3680	0.0721
PGRP2_HUMAN	N-acetylmuramoyl-L-alanine amidase OS=Homo sapiens OX=9606 GN=PGLYRP2 PE=1 SV=1	7.00	6.00	0.00	2.00	2.00	7.00	0.00	0.00	0.00	1.00	4.00	2.00	0.00	4.00	3.00	0.00	0.00	0.00	2.00	0.00	0.9896	0.0045	-0.4854
MXRA8_HUMAN	Matrix remodeling-associated protein 8 OS=Homo sapiens OX=9606 GN=MXRA8 PE=1 SV=1	3.00	0.00	2.00	1.00	3.00	2.00	2.00	0.00	2.00	4.00	0.00	1.00	1.00	1.00	0.00	0.00	1.00	1.00	3.00	0.00	0.1922	0.7163	-0.6881
PGRP1_HUMAN	Peptidoglycan recognition protein 1 OS=Homo sapiens OX=9606 GN=PGLYRP1 PE=1 SV=1	8.00	7.00	0.00	4.00	15.00	5.00	15.00	5.00	1.00	12.00	0.00	9.00	0.00	0.00	0.00	0.00	0.00	1.00	3.00	1.00	0.0017	2.23	-1.7726
HBA_HUMAN	Hemoglobin subunit alpha OS=Homo sapiens OX=9606 GN=HBA1 PE=1 SV=2	0.00	0.00	0.00	4.00	0.00	10.00	0.00	0.00	0.00	1.00	30.00	6.00	0.00	2.00	9.00	0.00	0.00	0.00	4.00	0.00	0.1463	0.8346	1.69
TFF2_HUMAN	Trefoil factor 2 OS=Homo sapiens OX=9606 GN=TFF2 PE=1 SV=2	39.00	26.00	12.00	7.00	30.00	7.00	16.00	17.00	8.00	25.00	16.00	27.00	29.00	25.00	0.00	14.00	10.00	0.00	21.00	6.00	0.9948	0.0023	-0.3183
ICOSL_HUMAN	ICOS ligand OS=Homo sapiens OX=9606 GN=ICOSLG PE=1 SV=2	0.00	2.00	0.00	0.00	0.00	0.00	3.00	2.00	1.00	4.00	0.00	7.00	1.00	0.00	5.00	0.00	0.00	5.00	4.00	0.00	0.3562	0.4484	0.5406
NEP_HUMAN	Neprilysin OS=Homo sapiens OX=9606 GN=MME PE=1 SV=2	0.00	0.00	0.00	0.00	2.00	0.00	2.00	0.00	0.00	6.00	0.00	0.00	1.00	2.00	0.00	0.00	0.00	0.00	1.00	0.00	0.9084	0.0417	-0.5146
ACY1_HUMAN	Aminoacylase-1 OS=Homo sapiens OX=9606 GN=ACY1 PE=1 SV=1	0.00	0.00	0.00	0.00	6.00	0.00	0.00	0.00	0.00	2.00	0.00	0.00	0.00	1.00	0.00	0.00	0.00	0.00	3.00	1.00	0.5562	0.2548	-0.2630
ALDOB_HUMAN	Fructose-bisphosphate aldolase B OS=Homo sapiens OX=9606 GN=ALDOB PE=1 SV=2	0.00	0.00	0.00	0.00	1.00	0.00	0.00	0.00	2.00	2.00	0.00	0.00	0.00	4.00	0.00	0.00	0.00	0.00	0.00	5.00	0.8887	0.0512	0.3410
1433Z_HUMAN	14-3-3 protein zeta/delta OS=Homo sapiens OX=9606 GN=YWHAZ PE=1 SV=1	0.00	1.00	0.00	0.00	0.00	0.00	0.00	0.00	0.00	1.00	0.00	0.00	0.00	2.62	1.62	0.00	0.00	0.00	2.00	0.00	0.0810	1.0916	0.4374
SAP3_HUMAN	Ganglioside GM2 activator OS=Homo sapiens OX=9606 GN=GM2A PE=1 SV=4	0.00	0.00	0.00	0.00	0.00	0.00	0.00	0.00	0.00	0.00	0.00	4.00	0.00	0.00	19.00	0.00	0.00	0.00	2.00	0.00	0.0199	1.11	1.74
CBPQ_HUMAN	Carboxypeptidase Q OS=Homo sapiens OX=9606 GN=CPQ PE=1 SV=1	0.00	0.00	0.00	0.00	1.00	0.00	0.00	0.00	0.00	0.00	0.00	2.00	1.00	0.00	3.00	0.00	0.00	0.00	0.00	0.00	0.0904	1.0440	0.5406
CO4A_HUMAN	Complement C4-A OS=Homo sapiens OX=9606 GN=C4A PE=1 SV=2	0.00	0.00	0.00	0.00	0.00	0.00	0.00	0.00	0.00	0.00	0.00	2.33	0.33	0.17	0.33	0.00	0.00	0.00	0.67	0.50	0.0063	2.98	0.5194
QPCT_HUMAN	Glutaminyl-peptide cyclotransferase OS=Homo sapiens OX=9606 GN=QPCT PE=1 SV=1	9.00	5.00	0.00	0.00	3.00	4.00	5.00	0.00	0.00	5.00	0.00	7.00	0.00	1.00	0.00	0.00	0.00	0.00	0.00	0.00	0.0357	1.73	-1.1876
THIO_HUMAN	Thioredoxin OS=Homo sapiens OX=9606 GN=TXN PE=1 SV=3	6.00	5.00	0.00	0.00	2.00	0.00	5.00	1.00	1.00	9.00	1.00	1.00	0.00	7.00	0.00	0.00	0.00	0.00	2.00	0.00	0.1853	0.7321	-0.8931
NTF2_HUMAN	Nuclear transport factor 2 OS=Homo sapiens OX=9606 GN=NUTF2 PE=1 SV=1	8.00	6.00	2.00	3.00	7.00	12.00	11.00	3.00	3.00	11.00	1.00	11.00	1.00	8.00	0.00	0.00	1.00	1.00	6.00	1.00	0.0422	1.47	-0.9260
S10A9_HUMAN	Protein S100-A9 OS=Homo sapiens OX=9606 GN=S100A9 PE=1 SV=1	0.00	0.00	0.00	0.00	0.00	0.00	3.00	0.00	3.00	2.00	0.00	3.00	0.00	6.00	0.00	1.00	0.00	0.00	4.00	0.00	0.2819	0.5499	0.4150
CO7_HUMAN	Complement component C7 OS=Homo sapiens OX=9606 GN=C7 PE=1 SV=2	0.00	1.00	0.00	0.00	9.00	0.00	1.00	0.00	0.00	4.00	0.00	1.00	0.00	0.00	0.00	0.00	0.00	0.00	1.00	4.00	0.7897	0.1025	-0.6439
LDHB_HUMAN	L-lactate dehydrogenase B chain OS=Homo sapiens OX=9606 GN=LDHB PE=1 SV=2	0.00	0.00	0.00	1.00	0.00	0.00	1.00	0.00	0.00	0.00	0.00	3.00	3.00	6.00	0.00	0.00	0.00	0.00	4.00	0.00	0.0223	1.14	1.1155
GRN_HUMAN	Progranulin OS=Homo sapiens OX=9606 GN=GRN PE=1 SV=2	15.00	10.00	14.00	9.00	12.00	6.00	0.00	3.00	10.00	14.00	0.00	11.00	10.00	11.00	0.00	14.00	6.00	0.00	10.00	3.00	0.6569	0.1825	-0.4577
GPC5C_HUMAN	G-protein coupled receptor family C group 5 member C OS=Homo sapiens OX=9606 GN=GPRC5C PE=1 SV=2	0.00	0.00	0.00	0.00	0.00	0.00	0.00	0.00	0.00	1.00	0.00	2.00	4.00	0.00	0.00	1.00	0.00	0.00	0.00	1.00	0.0506	1.60	0.7105
K2C8_HUMAN	Keratin, type II cytoskeletal 8 OS=Homo sapiens OX=9606 GN=KRT8 PE=1 SV=7	0.00	0.00	0.00	0.00	0.00	0.00	0.00	0.00	0.00	0.00	0.00	0.00	0.00	2.00	0.00	0.00	0.00	0.00	1.00	0.00	0.0412	1.53	0.3785
RNAS1_HUMAN	Ribonuclease pancreatic OS=Homo sapiens OX=9606 GN=RNASE1 PE=1 SV=4	13.00	5.00	17.00	2.00	18.00	3.00	15.00	3.00	0.00	21.00	0.00	0.00	2.00	10.00	0.00	0.00	8.00	0.00	5.00	0.00	0.0122	1.38	-1.6122
CYTB_HUMAN	Cystatin-B OS=Homo sapiens OX=9606 GN=CSTB PE=1 SV=2	0.00	0.00	2.00	0.00	3.00	0.00	0.00	0.00	0.00	0.00	0.00	9.00	0.00	6.00	0.00	0.00	0.00	0.00	8.00	0.00	0.2551	0.5932	1.1375
ACTA_HUMAN	Actin, aortic smooth muscle OS=Homo sapiens OX=9606 GN=ACTA2 PE=1 SV=1	0.06	0.11	0.22	1.39	0.17	0.22	0.00	0.06	0.39	0.06	0.07	0.22	1.30	0.41	0.00	0.19	0.04	0.00	0.15	0.00	0.8111	0.0909	-0.0341
CD44_HUMAN	CD44 antigen OS=Homo sapiens OX=9606 GN=CD44 PE=1 SV=3	8.00	9.00	8.00	10.00	11.00	3.00	7.00	7.00	0.00	11.00	0.00	10.00	6.00	9.00	16.00	1.00	13.00	11.00	6.00	0.00	0.6421	0.1924	-0.0348
QSOX1_HUMAN	Sulfhydryl oxidase 1 OS=Homo sapiens OX=9606 GN=QSOX1 PE=1 SV=3	4.00	6.00	0.00	3.00	2.00	8.00	5.00	4.00	2.00	6.00	0.00	0.00	0.00	0.00	0.00	0.00	0.00	0.00	0.00	1.00	6.87E-6	5.1630	-2.1844
ISK5_HUMAN	Serine protease inhibitor Kazal-type 5 OS=Homo sapiens OX=9606 GN=SPINK5 PE=1 SV=2	0.00	0.00	1.00	0.00	0.00	0.00	10.00	0.00	0.00	8.00	0.00	0.00	0.00	1.00	0.00	0.00	1.00	2.00	0.00	0.00	0.9742	0.0114	-1.0506
CALL5_HUMAN	Calmodulin-like protein 5 OS=Homo sapiens OX=9606 GN=CALML5 PE=1 SV=2	0.00	0.00	8.00	4.00	0.00	0.00	1.00	0.00	5.00	0.00	2.00	8.00	0.00	0.00	0.00	0.00	3.00	0.00	6.00	2.00	0.3711	0.4305	0.1468
S10A8_HUMAN	Protein S100-A8 OS=Homo sapiens OX=9606 GN=S100A8 PE=1 SV=1	0.00	4.00	2.00	4.00	0.00	1.00	0.00	2.00	2.00	1.00	1.00	3.00	0.00	0.00	0.00	2.00	6.00	0.00	3.00	0.00	0.8935	0.0489	-0.0566
DIAC_HUMAN	Di-N-acetylchitobiase OS=Homo sapiens OX=9606 GN=CTBS PE=1 SV=1	6.00	4.00	0.00	2.00	5.00	3.00	1.00	2.00	0.00	5.00	0.00	1.00	2.00	0.00	0.00	0.00	0.00	0.00	0.00	2.00	0.0107	1.09	-1.3410
CADH2_HUMAN	Cadherin-2 OS=Homo sapiens OX=9606 GN=CDH2 PE=1 SV=4	8.00	9.00	0.00	2.00	2.00	5.00	9.00	0.00	0.00	3.00	0.00	3.00	0.00	0.00	0.00	0.00	0.00	0.00	7.00	0.00	0.0235	1.88	-1.2630
FIBG_HUMAN	Fibrinogen gamma chain OS=Homo sapiens OX=9606 GN=FGG PE=1 SV=3	0.00	0.00	0.00	4.00	0.00	2.00	0.00	0.00	0.00	0.00	1.00	5.00	0.00	0.00	0.00	0.00	0.00	0.00	1.00	0.00	0.4766	0.3218	0.0875
FCG3A_HUMAN	Low affinity immunoglobulin gamma Fc region receptor III-A OS=Homo sapiens OX=9606 GN=FCGR3A PE=1 SV=2	1.00	2.95	0.00	4.00	3.00	2.00	2.00	0.00	0.00	4.00	0.00	3.00	0.00	0.00	2.00	0.00	0.00	7.00	1.00	1.00	0.7039	0.1525	-0.2704
HSP7C_HUMAN	Heat shock cognate 71 kDa protein OS=Homo sapiens OX=9606 GN=HSPA8 PE=1 SV=1	0.00	1.00	0.00	0.00	0.00	0.00	0.00	0.00	4.00	0.00	0.00	1.00	0.00	1.00	3.00	0.00	0.00	0.00	0.00	0.00	0.4709	0.3271	0.00E0
ANXA3_HUMAN	Annexin A3 OS=Homo sapiens OX=9606 GN=ANXA3 PE=1 SV=3	0.00	3.00	0.00	0.00	0.00	0.00	0.00	1.00	0.00	0.00	0.00	0.00	0.00	0.00	0.00	5.00	1.00	0.00	0.00	1.00	0.4720	0.3261	0.2801
C1RL_HUMAN	Complement C1r subcomponent-like protein OS=Homo sapiens OX=9606 GN=C1RL PE=1 SV=2	4.00	1.00	0.00	0.00	0.00	0.00	0.00	1.00	2.00	2.00	0.00	1.00	0.00	0.00	6.00	0.00	0.00	1.00	1.00	0.00	0.9964	0.0016	-0.0740
PIP_HUMAN	Prolactin-inducible protein OS=Homo sapiens OX=9606 GN=PIP PE=1 SV=1	1.00	3.00	0.00	3.00	4.00	2.00	0.00	0.00	0.00	1.00	0.00	1.00	0.00	0.00	0.00	1.00	0.00	0.00	0.00	0.00	0.0359	1.46	-1.0000
IGJ_HUMAN	Immunoglobulin J chain OS=Homo sapiens OX=9606 GN=JCHAIN PE=1 SV=4	0.00	1.00	0.00	2.00	2.00	5.00	6.00	6.00	0.00	4.00	0.00	6.00	1.00	0.00	0.00	0.00	0.00	0.00	2.00	0.00	0.1009	0.9959	-0.9220
MASP2_HUMAN	Mannan-binding lectin serine protease 2 OS=Homo sapiens OX=9606 GN=MASP2 PE=1 SV=4	23.00	18.00	7.00	6.00	12.00	1.00	2.00	7.00	0.00	8.00	2.00	7.00	8.00	0.00	0.00	0.00	4.00	0.00	5.00	0.00	0.0589	1.96	-1.3847
OPCM_HUMAN	Opioid-binding protein/cell adhesion molecule OS=Homo sapiens OX=9606 GN=OPCML PE=1 SV=1	0.00	1.00	0.00	0.00	2.00	0.00	5.00	0.00	0.00	4.00	0.00	0.00	0.00	0.00	0.00	0.00	0.00	0.00	0.00	0.00	0.0123	1.91	-1.1375
GGH_HUMAN	Gamma-glutamyl hydrolase OS=Homo sapiens OX=9606 GN=GGH PE=1 SV=2	0.00	0.00	0.00	0.00	0.00	0.00	0.00	0.00	0.00	2.00	0.00	5.00	0.00	0.00	7.00	0.00	0.00	0.00	2.00	0.00	0.1181	0.9279	1.0000
KLK13_HUMAN	Kallikrein-13 OS=Homo sapiens OX=9606 GN=KLK13 PE=2 SV=1	0.00	0.00	0.00	5.00	2.00	2.00	4.00	0.00	0.00	2.00	0.00	2.00	0.00	5.00	0.00	0.00	0.00	0.00	8.00	0.00	0.8202	0.0861	0.00E0
IBP2_HUMAN	Insulin-like growth factor-binding protein 2 OS=Homo sapiens OX=9606 GN=IGFBP2 PE=1 SV=2	0.00	3.00	0.00	0.00	0.00	0.00	5.00	0.00	0.00	1.00	0.00	2.00	1.00	0.00	0.00	0.00	0.00	0.00	2.00	0.00	0.8794	0.0558	-0.3410
SPR1B_HUMAN	Cornifin-B OS=Homo sapiens OX=9606 GN=SPRR1B PE=1 SV=2	11.8	15.16	1.3	7.8	0.51	7.57	21.83	8.57	15.67	14.67	0.00	8.00	0.00	10.71	0.00	6.29	0.00	0.00	8.14	0.00	0.0112	1.03	-1.3913
PPAL_HUMAN	Lysosomal acid phosphatase OS=Homo sapiens OX=9606 GN=ACP2 PE=1 SV=3	0.00	1.00	0.00	0.00	0.00	0.00	0.00	0.00	0.00	0.00	0.00	3.00	0.00	2.00	0.00	0.00	0.00	0.00	3.00	0.00	0.0264	1.77	0.7105
DSC2_HUMAN	Desmocollin-2 OS=Homo sapiens OX=9606 GN=DSC2 PE=1 SV=1	1.00	0.00	0.00	0.00	14.00	0.00	14.00	0.00	1.00	16.00	0.00	0.00	0.00	1.00	0.00	0.00	0.00	0.00	0.00	0.00	0.0449	1.74	-2.3479
SPR1A_HUMAN	Cornifin-A OS=Homo sapiens OX=9606 GN=SPRR1A PE=1 SV=2	14.92	11.84	1.97	5.92	1.49	2.43	23.17	5.43	18.33	12.33	0.00	3.00	0.00	9.29	0.00	5.71	0.00	0.00	6.86	0.00	0.0063	2.14	-1.6293
SLPI_HUMAN	Antileukoproteinase OS=Homo sapiens OX=9606 GN=SLPI PE=1 SV=2	0.00	0.00	0.00	0.00	0.00	0.00	14.00	0.00	0.00	11.00	0.00	0.00	0.00	0.00	0.00	0.00	0.00	0.00	0.00	0.00	0.0897	1.0474	-1.8074
EPCR_HUMAN	Endothelial protein C receptor OS=Homo sapiens OX=9606 GN=PROCR PE=1 SV=1	9.00	10.00	2.00	3.00	7.00	11.00	6.00	6.00	6.00	8.00	3.00	12.00	8.00	4.00	0.00	0.00	0.00	0.00	10.00	0.00	0.0801	1.0963	-0.7308
MUC1_HUMAN	Mucin-1 OS=Homo sapiens OX=9606 GN=MUC1 PE=1 SV=3	1.00	2.00	0.00	0.00	1.00	0.00	4.00	0.00	0.00	7.00	1.00	3.00	0.00	2.00	0.00	0.00	0.00	6.00	3.00	0.00	0.5387	0.2686	0.00E0
BT2A1_HUMAN	Butyrophilin subfamily 2 member A1 OS=Homo sapiens OX=9606 GN=BTN2A1 PE=1 SV=3	3.00	2.00	3.00	0.00	3.00	0.00	2.00	0.00	0.00	1.00	0.00	2.00	0.00	3.00	2.00	0.00	3.00	8.00	5.00	0.00	0.2975	0.5265	0.4594
KV320_HUMAN	Immunoglobulin kappa variable 3-20 OS=Homo sapiens OX=9606 GN=IGKV3-20 PE=1 SV=2	2.00	0.00	0.00	3.88	8.00	7.75	3.62	0.00	0.00	9.75	0.00	9.57	3.43	0.00	4.00	0.00	0.00	0.00	7.86	0.00	0.6802	0.1674	-0.3685
CBPM_HUMAN	Carboxypeptidase M OS=Homo sapiens OX=9606 GN=CPM PE=1 SV=2	0.00	0.00	0.00	0.00	0.00	0.00	6.00	0.00	0.00	3.00	0.00	0.00	0.00	0.00	0.00	0.00	1.00	0.00	0.00	0.00	0.5493	0.2602	-0.7885
CADM1_HUMAN	Cell adhesion molecule 1 OS=Homo sapiens OX=9606 GN=CADM1 PE=1 SV=2	2.00	0.00	0.00	0.00	1.00	2.00	0.00	0.00	0.00	0.00	0.00	0.00	1.00	0.00	0.00	0.00	0.00	0.00	0.00	0.00	0.2892	0.5388	-0.4475
S10AB_HUMAN	Protein S100-A11 OS=Homo sapiens OX=9606 GN=S100A11 PE=1 SV=2	0.00	0.00	0.00	0.00	0.00	0.00	1.00	0.00	0.00	1.00	0.00	6.00	0.00	0.00	0.00	0.00	0.00	0.00	1.00	0.00	0.5299	0.2758	0.5025
IL1RA_HUMAN	Interleukin-1 receptor antagonist protein OS=Homo sapiens OX=9606 GN=IL1RN PE=1 SV=1	1.00	0.00	4.00	4.00	1.00	3.00	0.00	0.00	3.00	1.00	0.00	1.00	0.00	9.00	0.00	0.00	0.00	0.00	5.00	0.00	0.4037	0.3939	-0.1110
ZA2G_HUMAN	Zinc-alpha-2-glycoprotein OS=Homo sapiens OX=9606 GN=AZGP1 PE=1 SV=2	0.00	0.00	0.00	0.00	0.00	0.00	0.00	0.00	0.00	0.00	0.00	5.00	0.00	0.00	0.00	0.00	0.00	0.00	1.00	0.00	0.0500	1.09	0.6781
PROZ_HUMAN	Vitamin K-dependent protein Z OS=Homo sapiens OX=9606 GN=PROZ PE=1 SV=2	2.00	1.00	0.00	0.00	2.00	0.00	0.00	0.00	0.00	1.00	0.00	0.00	0.00	0.00	2.00	0.00	0.00	0.00	0.00	0.00	0.2718	0.5658	-0.4150
CCN5_HUMAN	CCN family member 5 OS=Homo sapiens OX=9606 GN=CCN5 PE=1 SV=1	6.00	10.00	6.00	11.00	9.00	4.00	5.00	8.00	3.00	11.00	2.00	2.00	0.00	5.00	0.00	0.00	6.00	0.00	2.00	2.00	9.02E-4	3.0446	-1.5171
COFA1_HUMAN	Collagen alpha-1(XV) chain OS=Homo sapiens OX=9606 GN=COL15A1 PE=1 SV=2	3.00	1.00	0.00	1.00	5.00	1.00	0.00	0.00	0.00	4.00	0.00	2.00	0.00	0.00	1.00	0.00	0.00	0.00	1.00	0.00	0.1261	0.8991	-0.8365
CYTM_HUMAN	Cystatin-M OS=Homo sapiens OX=9606 GN=CST6 PE=1 SV=1	0.00	0.00	0.00	0.00	5.00	0.00	0.00	0.00	0.00	3.00	0.00	0.00	0.00	0.00	0.00	0.00	0.00	0.00	0.00	0.00	0.0960	1.0175	-0.8480
BHMT1_HUMAN	Betaine--homocysteine S-methyltransferase 1 OS=Homo sapiens OX=9606 GN=BHMT PE=1 SV=2	0.00	0.00	0.00	0.00	0.00	0.00	0.00	2.00	1.00	2.00	0.00	3.00	8.00	6.00	0.00	0.00	0.00	0.00	3.00	0.00	0.1718	0.7651	1.0000
ENDD1_HUMAN	Endonuclease domain-containing 1 protein OS=Homo sapiens OX=9606 GN=ENDOD1 PE=1 SV=2	0.00	0.00	0.00	0.00	5.00	0.00	0.00	0.00	0.00	3.00	3.00	0.00	0.00	0.00	0.00	0.00	0.00	0.00	0.00	0.00	0.6277	0.2023	-0.4695
RET4_HUMAN	Retinol-binding protein 4 OS=Homo sapiens OX=9606 GN=RBP4 PE=1 SV=3	0.00	1.00	0.00	2.00	7.00	6.00	5.00	0.00	0.00	3.00	0.00	6.00	4.00	0.00	0.00	0.00	0.00	0.00	2.00	0.00	0.3437	0.4638	-0.6280
K2C73_HUMAN	Keratin, type II cytoskeletal 73 OS=Homo sapiens OX=9606 GN=KRT73 PE=1 SV=1	2.00	0.00	0.00	0.00	0.00	0.00	0.19	0.00	0.00	1.00	0.00	0.00	0.00	0.00	0.00	0.00	0.00	0.00	0.00	0.00	0.0790	1.1021	-0.3994
TENA_HUMAN	Tenascin OS=Homo sapiens OX=9606 GN=TNC PE=1 SV=3	0.00	0.00	1.00	0.00	5.00	0.00	0.00	0.00	0.00	2.00	0.00	0.00	0.00	0.00	0.00	0.00	0.00	0.00	0.00	1.00	0.3116	0.5064	-0.7105
CLM9_HUMAN	CMRF35-like molecule 9 OS=Homo sapiens OX=9606 GN=CD300LG PE=1 SV=2	0.00	2.00	13.00	5.00	9.00	12.00	6.00	4.00	0.00	7.00	0.00	0.00	9.00	3.00	0.00	3.00	8.00	0.00	3.00	0.00	0.2212	0.6551	-0.9175
CALB1_HUMAN	Calbindin OS=Homo sapiens OX=9606 GN=CALB1 PE=1 SV=2	0.00	0.00	0.00	0.00	0.00	0.00	0.00	0.00	0.00	0.00	0.00	0.00	0.00	4.00	0.00	0.00	0.00	0.00	1.00	0.00	0.0512	1.05	0.5850
CBG_HUMAN	Corticosteroid-binding globulin OS=Homo sapiens OX=9606 GN=SERPINA6 PE=1 SV=1	0.00	1.00	0.00	0.00	1.00	0.00	0.00	0.00	0.00	0.00	0.00	6.00	0.00	0.00	7.00	0.00	2.00	0.00	0.00	0.00	0.2488	0.6042	1.0589
K2C74_HUMAN	Keratin, type II cytoskeletal 74 OS=Homo sapiens OX=9606 GN=KRT74 PE=1 SV=2	3.00	3.00	0.00	0.00	0.00	0.00	7.83	0.00	2.00	3.00	0.00	0.00	0.00	0.00	0.00	0.00	0.00	0.00	0.00	0.00	0.0032	2.39	-1.5277
SCTM1_HUMAN	Secreted and transmembrane protein 1 OS=Homo sapiens OX=9606 GN=SECTM1 PE=1 SV=2	26.00	22.00	13.00	10.00	25.00	15.00	15.00	11.00	19.00	18.00	10.00	18.00	0.00	17.00	3.00	0.00	8.00	0.00	19.00	6.00	0.0098	2.0101	-1.0158
SBSN_HUMAN	Suprabasin OS=Homo sapiens OX=9606 GN=SBSN PE=1 SV=2	0.00	3.00	2.00	1.00	0.00	0.00	0.00	3.00	1.00	1.00	0.00	0.00	0.00	0.00	0.00	0.00	2.00	0.00	2.00	0.00	0.2290	0.6401	-0.5850
ASAH1_HUMAN	Acid ceramidase OS=Homo sapiens OX=9606 GN=ASAH1 PE=1 SV=5	0.00	2.00	0.00	0.00	1.00	0.00	1.00	0.00	0.00	1.00	0.00	3.00	0.00	1.00	2.00	0.00	0.00	0.00	5.00	0.00	0.0946	1.0241	0.4854
CEL_HUMAN	Bile salt-activated lipase OS=Homo sapiens OX=9606 GN=CEL PE=1 SV=3	0.00	1.00	0.00	0.00	0.00	1.00	4.00	0.00	0.00	0.00	0.00	0.00	0.00	0.00	0.00	0.00	0.00	1.00	0.00	0.00	0.3499	0.4561	-0.5406
VSIG4_HUMAN	V-set and immunoglobulin domain-containing protein 4 OS=Homo sapiens OX=9606 GN=VSIG4 PE=1 SV=1	3.00	1.00	0.00	0.00	2.00	0.00	3.00	0.00	1.00	5.00	0.00	0.00	0.00	0.00	0.00	0.00	0.00	0.00	0.00	0.00	7.47E-4	3.1269	-1.3219
PSCA_HUMAN	Prostate stem cell antigen OS=Homo sapiens OX=9606 GN=PSCA PE=1 SV=2	0.00	0.00	0.00	0.00	5.00	0.00	5.00	3.00	5.00	2.00	1.00	0.00	0.00	8.00	2.00	5.00	3.00	0.00	0.00	1.00	0.5212	0.2830	0.00E0
PRDX1_HUMAN	Peroxiredoxin-1 OS=Homo sapiens OX=9606 GN=PRDX1 PE=1 SV=1	0.00	0.00	0.00	0.00	0.00	0.00	0.00	0.00	0.00	0.00	0.00	0.00	0.00	2.00	0.00	0.00	0.00	0.00	2.00	0.00	0.0386	1.33	0.4854
SH3L3_HUMAN	SH3 domain-binding glutamic acid-rich-like protein 3 OS=Homo sapiens OX=9606 GN=SH3BGRL3 PE=1 SV=1	5.00	5.00	2.00	0.00	11.00	1.00	1.00	1.00	1.00	8.00	6.00	0.00	1.00	0.00	0.00	0.00	0.00	0.00	0.00	0.00	0.0082	2.0847	-1.4044
KLK1_HUMAN	Kallikrein-1 OS=Homo sapiens OX=9606 GN=KLK1 PE=1 SV=2	5.00	3.00	16.00	10.00	0.00	0.00	0.00	10.00	5.00	0.00	6.00	12.00	14.00	2.00	0.00	6.00	4.00	6.00	11.00	0.00	0.1168	0.9324	0.2671
SLUR1_HUMAN	Secreted Ly-6/uPAR-related protein 1 OS=Homo sapiens OX=9606 GN=SLURP1 PE=1 SV=2	0.00	0.00	0.00	0.00	13.00	0.00	9.00	0.00	0.00	14.00	0.00	3.00	0.00	2.00	0.00	0.00	0.00	0.00	0.00	1.00	0.8827	0.0542	-1.5236
SLUR2_HUMAN	Secreted Ly-6/uPAR domain-containing protein 2 OS=Homo sapiens OX=9606 GN=SLURP2 PE=1 SV=1	0.00	2.00	3.00	2.00	0.00	2.00	8.00	2.00	0.00	6.00	0.00	9.00	8.00	2.00	4.00	0.00	3.00	9.00	3.00	1.00	0.1329	0.8765	0.4854
LTBP2_HUMAN	Latent-transforming growth factor beta-binding protein 2 OS=Homo sapiens OX=9606 GN=LTBP2 PE=1 SV=3	6.00	4.00	0.00	0.00	5.00	2.00	7.00	2.00	0.00	5.00	0.00	1.00	3.00	2.00	0.00	1.00	0.00	0.00	0.00	1.00	0.0598	1.31	-1.1876
CPN2_HUMAN	Carboxypeptidase N subunit 2 OS=Homo sapiens OX=9606 GN=CPN2 PE=1 SV=3	1.00	0.00	0.00	1.00	7.00	0.00	0.00	0.00	0.00	6.00	0.00	0.00	0.00	0.00	0.00	0.00	0.00	0.00	0.00	0.00	0.0152	1.73	-1.3219
IGSF8_HUMAN	Immunoglobulin superfamily member 8 OS=Homo sapiens OX=9606 GN=IGSF8 PE=1 SV=1	5.00	0.00	0.00	0.00	0.00	1.00	0.00	0.00	0.00	4.00	0.00	0.00	0.00	0.00	6.00	0.00	2.00	7.00	0.00	0.00	0.7406	0.1304	0.3219
ENOB_HUMAN	Beta-enolase OS=Homo sapiens OX=9606 GN=ENO3 PE=1 SV=5	0.00	0.00	0.00	2.00	0.00	2.86	0.00	0.00	0.00	0.29	0.00	0.00	1.24	5.24	0.00	0.00	0.00	0.00	1.00	0.00	0.5543	0.2563	0.2073
KVD20_HUMAN	Immunoglobulin kappa variable 3D-20 OS=Homo sapiens OX=9606 GN=IGKV3D-20 PE=3 SV=1	0.00	0.00	0.00	0.12	2.00	0.25	0.38	0.00	0.00	2.25	1.00	1.43	0.57	0.00	0.00	0.00	0.00	0.00	1.14	0.00	0.8272	0.0824	-0.0849
SHSA5_HUMAN	Protein shisa-5 OS=Homo sapiens OX=9606 GN=SHISA5 PE=1 SV=1	6.00	3.00	0.00	2.00	2.00	6.00	10.00	1.00	0.00	5.00	0.00	0.00	4.00	2.00	0.00	1.00	1.00	0.00	0.00	2.00	0.1106	0.9564	-1.1699
SULF2_HUMAN	Extracellular sulfatase Sulf-2 OS=Homo sapiens OX=9606 GN=SULF2 PE=1 SV=1	15.00	12.00	5.00	5.00	15.00	3.00	12.00	5.00	2.00	16.00	2.00	7.00	2.00	7.00	9.00	0.00	9.00	5.00	2.00	0.00	0.1663	0.7790	-0.9159
DAF_HUMAN	Complement decay-accelerating factor OS=Homo sapiens OX=9606 GN=CD55 PE=1 SV=4	2.00	3.00	1.00	0.00	0.00	0.00	0.00	0.00	0.00	0.00	0.00	0.00	1.00	0.00	0.00	0.00	0.00	0.00	0.00	0.00	0.3047	0.5162	-0.5406
LYPD3_HUMAN	Ly6/PLAUR domain-containing protein 3 OS=Homo sapiens OX=9606 GN=LYPD3 PE=1 SV=2	3.00	7.00	4.00	2.00	1.00	0.00	19.00	0.00	0.00	4.00	0.00	3.00	0.00	11.00	0.00	0.00	2.00	0.00	3.00	0.00	0.3567	0.4477	-0.7859
K2C72_HUMAN	Keratin, type II cytoskeletal 72 OS=Homo sapiens OX=9606 GN=KRT72 PE=1 SV=2	0.00	0.00	0.00	0.00	0.00	0.00	0.00	0.00	0.00	0.00	0.00	0.00	0.00	0.00	0.00	0.00	0.00	0.00	0.00	0.00	1.0000	-0.00E0	0.00E0
GPC3_HUMAN	Glypican-3 OS=Homo sapiens OX=9606 GN=GPC3 PE=1 SV=1	0.00	0.00	0.00	0.00	2.00	0.00	0.00	0.00	0.00	1.00	0.00	4.00	0.00	5.00	0.00	0.00	0.00	0.00	0.00	0.00	0.5322	0.2739	0.5475
DSG3_HUMAN	Desmoglein-3 OS=Homo sapiens OX=9606 GN=DSG3 PE=1 SV=2	0.00	0.00	0.00	0.00	0.00	0.00	3.00	0.00	2.00	0.00	0.00	0.00	0.00	4.00	0.00	0.00	0.00	0.00	0.00	0.00	0.6923	0.1597	-0.0995
TENX_HUMAN	Tenascin-X OS=Homo sapiens OX=9606 GN=TNXB PE=1 SV=5	2.00	0.00	0.00	0.00	0.00	0.00	1.00	1.00	1.00	0.00	0.00	4.00	0.00	1.00	0.00	0.00	0.00	0.00	0.00	1.00	0.7157	0.1453	0.0931
NECT2_HUMAN	Nectin-2 OS=Homo sapiens OX=9606 GN=NECTIN2 PE=1 SV=1	0.00	0.00	0.00	0.00	1.00	0.00	0.00	0.00	0.00	2.00	0.00	0.00	0.00	0.00	1.00	0.00	0.00	0.00	0.00	0.00	0.5688	0.2451	-0.2410
CD27_HUMAN	CD27 antigen OS=Homo sapiens OX=9606 GN=CD27 PE=1 SV=2	18.00	22.00	5.00	9.00	12.00	10.00	12.00	10.00	11.00	8.00	10.00	9.00	2.00	9.00	0.00	3.00	3.00	0.00	15.00	1.00	0.0167	1.77	-1.0345
K1C9_HUMAN	Keratin, type I cytoskeletal 9 OS=Homo sapiens OX=9606 GN=KRT9 PE=1 SV=3	0.00	0.00	0.00	0.00	0.00	0.00	0.00	0.00	0.00	0.00	1.00	0.00	1.00	1.00	2.00	0.00	0.00	0.00	0.00	0.00	0.0044	2.82	0.5850
KV228_HUMAN	Immunoglobulin kappa variable 2-28 OS=Homo sapiens OX=9606 GN=IGKV2-28 PE=3 SV=1	16.00	5.00	2.00	2.00	8.00	6.00	2.00	6.00	4.00	3.00	3.00	3.00	5.00	1.00	10.00	0.00	3.00	0.00	4.00	0.00	0.3460	0.4609	-0.7146
CYTC_HUMAN	Cystatin-C OS=Homo sapiens OX=9606 GN=CST3 PE=1 SV=1	2.00	2.00	1.00	5.00	1.00	3.00	4.00	4.00	2.00	8.00	0.00	5.00	0.00	5.00	4.00	0.00	4.00	4.00	3.00	0.00	0.8148	0.0889	-0.2630
ELAF_HUMAN	Elafin OS=Homo sapiens OX=9606 GN=PI3 PE=1 SV=3	0.00	0.00	0.00	0.00	0.00	0.00	7.00	0.00	0.00	4.00	0.00	0.00	0.00	0.00	0.00	0.00	0.00	0.00	0.00	0.00	0.0945	1.0247	-1.0704
GPVI_HUMAN	Platelet glycoprotein VI OS=Homo sapiens OX=9606 GN=GP6 PE=1 SV=4	1.00	0.00	0.00	0.00	1.00	0.00	5.00	0.00	0.00	3.00	0.00	2.00	0.00	4.00	1.00	0.00	0.00	0.00	0.00	0.00	0.9950	0.0022	-0.2345
ANGL2_HUMAN	Angiopoietin-related protein 2 OS=Homo sapiens OX=9606 GN=ANGPTL2 PE=1 SV=1	0.00	1.00	0.00	0.00	0.00	0.00	0.00	0.00	0.00	2.00	0.00	0.00	0.00	0.00	3.00	0.00	0.00	0.00	0.00	0.00	0.7780	0.1090	0.00E0
SODC_HUMAN	Superoxide dismutase [Cu-Zn] OS=Homo sapiens OX=9606 GN=SOD1 PE=1 SV=2	0.00	0.00	1.00	0.00	0.00	0.00	0.00	0.00	0.00	2.00	0.00	4.00	0.00	1.00	0.00	2.00	1.00	0.00	1.00	0.00	0.0432	1.47	0.5475
LAMP2_HUMAN	Lysosome-associated membrane glycoprotein 2 OS=Homo sapiens OX=9606 GN=LAMP2 PE=1 SV=2	0.00	2.00	2.00	0.00	1.00	0.00	0.00	1.00	2.00	0.00	0.00	5.00	0.00	2.00	15.00	0.00	1.00	0.00	4.00	0.00	0.2835	0.5474	1.0395
TNR14_HUMAN	Tumor necrosis factor receptor superfamily member 14 OS=Homo sapiens OX=9606 GN=TNFRSF14 PE=1 SV=3	0.00	6.00	0.00	6.00	7.00	5.00	4.00	6.00	1.00	11.00	0.00	9.00	8.00	7.00	0.00	0.00	0.00	0.00	6.00	0.00	0.2825	0.5490	-0.4854
TSP1_HUMAN	Thrombospondin-1 OS=Homo sapiens OX=9606 GN=THBS1 PE=1 SV=2	7.00	2.00	1.00	3.00	7.00	0.00	2.00	3.00	0.00	2.00	0.00	7.00	0.00	0.00	0.00	2.00	0.00	0.00	0.00	0.00	0.0262	1.20	-0.9615
TTHY_HUMAN	Transthyretin OS=Homo sapiens OX=9606 GN=TTR PE=1 SV=1	0.00	1.00	2.00	1.00	0.00	2.00	0.00	0.00	1.00	1.00	2.00	5.00	3.00	0.00	0.00	3.00	2.00	3.00	2.00	0.00	0.0153	1.49	0.7370
HV323_HUMAN	Immunoglobulin heavy variable 3-23 OS=Homo sapiens OX=9606 GN=IGHV3-23 PE=1 SV=2	1.8	2.00	0.00	0.80	0.00	1.80	0.80	0.00	0.00	0.00	0.00	7.00	0.00	0.00	0.00	0.00	0.00	0.00	4.00	0.00	0.8109	0.0910	0.2880
HYAL1_HUMAN	Hyaluronidase-1 OS=Homo sapiens OX=9606 GN=HYAL1 PE=1 SV=2	0.00	0.00	0.00	0.00	1.00	0.00	2.00	0.00	0.00	2.00	0.00	4.00	0.00	0.00	0.00	0.00	0.00	0.00	0.00	0.00	0.5179	0.2858	-0.0995
FCG3B_HUMAN	Low affinity immunoglobulin gamma Fc region receptor III-B OS=Homo sapiens OX=9606 GN=FCGR3B PE=1 SV=2	0.00	0.05	0.00	0.00	0.00	0.00	1.00	0.00	0.00	0.00	0.00	0.00	0.00	0.00	0.00	0.00	0.00	0.00	0.00	0.00	0.2857	0.5441	-0.1444
CP089_HUMAN	UPF0764 protein C16orf89 OS=Homo sapiens OX=9606 GN=C16orf89 PE=1 SV=2	0.00	0.00	0.00	0.00	0.00	0.00	0.00	0.00	0.00	1.00	0.00	2.00	0.00	0.00	0.00	0.00	0.00	0.00	0.00	0.00	0.6192	0.2081	0.1255
CDD_HUMAN	Cytidine deaminase OS=Homo sapiens OX=9606 GN=CDA PE=1 SV=2	5.00	2.00	0.00	0.00	0.00	0.00	2.00	0.00	2.00	3.00	0.00	0.00	0.00	0.00	0.00	1.00	0.00	0.00	0.00	0.00	0.0346	1.10	-1.1255
CO6A3_HUMAN	Collagen alpha-3(VI) chain OS=Homo sapiens OX=9606 GN=COL6A3 PE=1 SV=5	1.00	0.00	0.00	1.00	0.00	0.00	0.00	0.00	1.00	1.00	0.00	0.00	0.00	0.00	0.00	0.00	0.00	0.00	0.00	0.00	0.0375	1.61	-0.4854
NID1_HUMAN	Nidogen-1 OS=Homo sapiens OX=9606 GN=NID1 PE=1 SV=3	0.00	1.00	0.00	2.00	3.00	0.00	0.00	0.00	0.00	4.00	1.00	2.00	0.00	0.00	0.00	0.00	0.00	0.00	1.00	0.00	0.5110	0.2915	-0.5146
DPEP1_HUMAN	Dipeptidase 1 OS=Homo sapiens OX=9606 GN=DPEP1 PE=1 SV=3	0.00	2.00	0.00	0.00	1.00	0.00	0.00	0.00	0.00	0.00	0.00	0.00	0.00	0.00	0.00	0.00	0.00	0.00	0.00	0.00	0.1117	0.9519	-0.3785
A4_HUMAN	Amyloid-beta precursor protein OS=Homo sapiens OX=9606 GN=APP PE=1 SV=3	0.00	3.00	0.00	0.00	7.00	1.00	1.00	0.00	0.00	3.00	0.00	0.00	0.00	0.00	0.00	1.00	0.00	0.00	0.00	0.00	0.0510	1.28	-1.1844
CAD11_HUMAN	Cadherin-11 OS=Homo sapiens OX=9606 GN=CDH11 PE=1 SV=2	0.00	0.00	0.00	0.00	4.00	1.00	0.00	0.00	0.00	0.00	0.00	0.00	0.00	0.00	0.00	0.00	0.00	0.00	0.00	0.00	0.1087	0.9637	-0.5850
COCA1_HUMAN	Collagen alpha-1(XII) chain OS=Homo sapiens OX=9606 GN=COL12A1 PE=1 SV=2	0.00	0.00	0.00	0.00	2.00	0.00	0.00	0.00	0.00	1.00	0.00	0.00	0.00	0.00	0.00	0.00	0.00	0.00	0.00	0.00	0.1056	0.9762	-0.3785
LYSC_HUMAN	Lysozyme C OS=Homo sapiens OX=9606 GN=LYZ PE=1 SV=1	0.00	4.00	0.00	0.00	0.00	0.00	0.00	1.00	2.00	1.00	0.00	1.00	0.00	0.00	0.00	1.00	0.00	0.00	0.00	0.00	0.3981	0.4000	-0.5850
FBLN5_HUMAN	Fibulin-5 OS=Homo sapiens OX=9606 GN=FBLN5 PE=1 SV=1	6.00	1.00	1.00	0.00	8.00	0.00	12.00	0.00	0.00	12.00	1.00	2.00	0.00	1.00	0.00	0.00	1.00	0.00	2.00	0.00	0.2742	0.5620	-1.5564
CASPE_HUMAN	Caspase-14 OS=Homo sapiens OX=9606 GN=CASP14 PE=1 SV=2	0.00	0.00	0.00	0.00	0.00	0.00	0.00	0.00	0.00	0.00	0.00	5.00	0.00	0.00	0.00	0.00	3.00	0.00	4.00	0.00	0.0118	1.96	1.1375
1433E_HUMAN	14-3-3 protein epsilon OS=Homo sapiens OX=9606 GN=YWHAE PE=1 SV=1	0.00	0.00	0.00	0.00	0.00	0.00	0.00	0.00	0.00	0.00	0.00	0.00	0.00	1.38	0.38	0.00	0.00	0.00	2.00	0.00	0.0156	1.78	0.4594
TGM1_HUMAN	Protein-glutamine gamma-glutamyltransferase K OS=Homo sapiens OX=9606 GN=TGM1 PE=1 SV=4	0.00	0.00	0.00	0.00	0.00	0.00	2.00	0.00	0.00	1.00	0.00	0.00	0.00	0.00	0.00	0.00	0.00	0.00	0.00	0.00	0.1069	0.9711	-0.3785
RISC_HUMAN	Retinoid-inducible serine carboxypeptidase OS=Homo sapiens OX=9606 GN=SCPEP1 PE=1 SV=1	0.00	0.00	0.00	0.00	0.00	0.00	0.00	1.00	0.00	0.00	0.00	1.00	0.00	0.00	0.00	0.00	0.00	0.00	1.00	0.00	0.3853	0.4142	0.1255
COMP_HUMAN	Cartilage oligomeric matrix protein OS=Homo sapiens OX=9606 GN=COMP PE=1 SV=2	0.00	2.00	2.00	1.00	1.00	0.00	3.00	3.00	0.00	0.00	0.00	4.00	0.00	0.00	0.00	3.00	0.00	0.00	0.00	0.00	0.2766	0.5582	-0.3720
HRG_HUMAN	Histidine-rich glycoprotein OS=Homo sapiens OX=9606 GN=HRG PE=1 SV=1	0.00	0.00	0.00	0.00	0.00	0.00	0.00	0.00	0.00	0.00	2.00	1.00	1.00	0.00	0.00	0.00	0.00	0.00	3.00	0.00	0.0025	2.81	0.7655
FBLN2_HUMAN	Fibulin-2 OS=Homo sapiens OX=9606 GN=FBLN2 PE=1 SV=2	5.00	2.00	0.00	0.00	5.00	1.00	0.00	3.00	0.00	4.00	0.00	0.00	0.00	0.00	0.00	0.00	0.00	0.00	0.00	0.00	7.65E-4	3.1163	-1.5850
GGT1_HUMAN	Glutathione hydrolase 1 proenzyme OS=Homo sapiens OX=9606 GN=GGT1 PE=1 SV=2	1.00	1.00	0.00	0.00	0.00	0.00	0.00	0.00	0.00	0.00	0.00	2.00	0.00	0.00	0.00	0.00	0.00	0.00	0.00	0.00	0.9171	0.0376	0.00E0
K2C1B_HUMAN	Keratin, type II cytoskeletal 1b OS=Homo sapiens OX=9606 GN=KRT77 PE=1 SV=3	0.00	0.00	0.00	0.00	0.00	0.00	0.00	0.00	0.00	0.00	0.18	0.13	0.03	2.23	1.8	0.00	0.03	0.00	0.23	0.00	0.0242	1.58	0.3684
NECT4_HUMAN	Nectin-4 OS=Homo sapiens OX=9606 GN=NECTIN4 PE=1 SV=1	0.00	2.00	0.00	0.00	3.00	0.00	0.00	0.00	0.00	2.00	0.00	2.00	1.00	0.00	0.00	0.00	0.00	0.00	0.00	0.00	0.6289	0.2014	-0.3870
TM11D_HUMAN	Transmembrane protease serine 11D OS=Homo sapiens OX=9606 GN=TMPRSS11D PE=1 SV=1	0.00	0.00	0.00	0.00	0.00	0.00	5.00	0.00	0.00	9.00	0.00	0.00	0.00	0.00	0.00	0.00	0.00	0.00	1.00	0.00	0.5288	0.2767	-1.1255
SPRL1_HUMAN	SPARC-like protein 1 OS=Homo sapiens OX=9606 GN=SPARCL1 PE=1 SV=2	0.00	0.00	0.00	0.00	2.00	0.00	0.00	0.00	0.00	0.00	0.00	0.00	0.00	0.00	0.00	0.00	0.00	0.00	0.00	0.00	0.2671	0.5733	-0.2630
DEF1_HUMAN	Neutrophil defensin 1 OS=Homo sapiens OX=9606 GN=DEFA1 PE=1 SV=1	0.00	2.00	0.00	0.00	0.00	2.00	0.00	1.00	1.00	0.00	2.00	2.00	0.00	0.00	0.00	2.00	0.00	0.00	0.00	0.00	0.7801	0.1079	0.00E0
PVR_HUMAN	Poliovirus receptor OS=Homo sapiens OX=9606 GN=PVR PE=1 SV=2	3.00	4.00	3.00	0.00	1.00	0.00	1.00	0.00	0.00	4.00	0.00	1.00	0.00	3.00	0.00	3.00	5.00	0.00	2.00	0.00	0.7633	0.1173	-0.1155
ICAM2_HUMAN	Intercellular adhesion molecule 2 OS=Homo sapiens OX=9606 GN=ICAM2 PE=1 SV=2	2.00	4.00	0.00	0.00	0.00	0.00	1.00	1.00	0.00	0.00	0.00	3.00	0.00	0.00	0.00	0.00	0.00	0.00	0.00	0.00	0.2452	0.6106	-0.4695
HAVR2_HUMAN	Hepatitis A virus cellular receptor 2 OS=Homo sapiens OX=9606 GN=HAVCR2 PE=1 SV=3	6.00	9.00	3.00	3.00	7.00	3.00	6.00	8.00	4.00	5.00	8.00	2.00	5.00	5.00	0.00	2.00	2.00	0.00	4.00	0.00	0.1806	0.7434	-0.7521
OLFM4_HUMAN	Olfactomedin-4 OS=Homo sapiens OX=9606 GN=OLFM4 PE=1 SV=1	0.00	0.00	0.00	0.00	0.00	0.00	0.00	0.00	1.00	0.00	0.00	2.00	0.00	0.00	0.00	0.00	0.00	0.00	0.00	0.00	0.7034	0.1528	0.1255
APOE_HUMAN	Apolipoprotein E OS=Homo sapiens OX=9606 GN=APOE PE=1 SV=1	0.00	0.00	0.00	0.00	0.00	0.00	0.00	0.00	0.00	1.00	0.00	1.00	0.00	0.00	0.00	0.00	0.00	0.00	0.00	0.00	0.8150	0.0889	0.00E0
HV307_HUMAN	Immunoglobulin heavy variable 3-7 OS=Homo sapiens OX=9606 GN=IGHV3-7 PE=1 SV=2	0.00	0.00	0.00	0.00	0.00	0.00	0.00	0.00	0.00	1.00	0.00	2.00	0.00	0.00	3.00	0.00	3.00	0.00	2.00	0.00	0.0158	1.23	0.8625
ODO2_HUMAN	Dihydrolipoyllysine-residue succinyltransferase component of 2-oxoglutarate dehydrogenase complex, mitochondrial OS=Homo sapiens OX=9606 GN=DLST PE=1 SV=4	0.00	0.00	0.00	0.00	2.00	0.00	0.00	0.00	2.00	0.00	0.00	1.00	3.00	0.00	0.00	1.00	0.00	0.00	1.00	0.00	0.2540	0.5952	0.1926
CSPG4_HUMAN	Chondroitin sulfate proteoglycan 4 OS=Homo sapiens OX=9606 GN=CSPG4 PE=1 SV=2	0.00	0.00	3.00	2.00	0.00	0.00	0.00	0.00	0.00	1.00	0.00	0.00	2.00	0.00	2.00	0.00	1.00	1.00	0.00	0.00	0.4786	0.3200	0.00E0
CADM4_HUMAN	Cell adhesion molecule 4 OS=Homo sapiens OX=9606 GN=CADM4 PE=1 SV=1	2.00	3.00	0.00	0.00	7.00	0.00	0.00	0.00	0.00	0.00	0.00	0.00	3.00	0.00	2.00	0.00	5.00	0.00	0.00	0.00	0.7673	0.1150	-0.1375
ANT3_HUMAN	Antithrombin-III OS=Homo sapiens OX=9606 GN=SERPINC1 PE=1 SV=1	0.00	0.00	0.00	0.00	0.00	0.00	0.00	0.00	0.00	0.00	0.00	3.00	0.00	0.00	0.00	0.00	0.00	0.00	2.00	0.00	0.0386	1.39	0.5850
GPC5B_HUMAN	G-protein coupled receptor family C group 5 member B OS=Homo sapiens OX=9606 GN=GPRC5B PE=2 SV=2	0.00	0.00	3.00	0.00	0.00	0.00	0.00	0.00	0.00	0.00	0.00	0.00	0.00	0.00	0.00	0.00	0.00	0.00	0.00	0.00	0.2609	0.5835	-0.3785
TR19L_HUMAN	Tumor necrosis factor receptor superfamily member 19L OS=Homo sapiens OX=9606 GN=RELT PE=1 SV=1	0.00	0.00	0.00	0.00	0.00	0.00	0.00	0.00	0.00	3.00	0.00	0.00	0.00	0.00	0.00	0.00	0.00	0.00	0.00	0.00	0.2611	0.5831	-0.3785
HV374_HUMAN	Immunoglobulin heavy variable 3-74 OS=Homo sapiens OX=9606 GN=IGHV3-74 PE=3 SV=1	0.20	0.00	0.00	0.20	0.00	1.2	0.20	0.00	0.00	0.00	0.00	0.00	0.00	0.00	0.00	0.00	0.00	0.00	0.00	0.00	0.1626	0.7889	-0.2388
CYTS_HUMAN	Cystatin-S OS=Homo sapiens OX=9606 GN=CST4 PE=1 SV=3	0.00	4.00	0.00	16.00	0.00	4.00	0.00	0.00	1.00	0.00	0.00	0.00	0.00	0.00	0.00	0.00	0.00	0.00	0.00	0.00	0.0146	1.49	-1.8074
PPGB_HUMAN	Lysosomal protective protein OS=Homo sapiens OX=9606 GN=CTSA PE=1 SV=2	0.00	0.00	0.00	1.00	0.00	2.00	0.00	1.00	0.00	0.00	0.00	4.00	0.00	0.00	5.00	0.00	0.00	0.00	2.00	0.00	0.3866	0.4128	0.5850
APOA2_HUMAN	Apolipoprotein A-II OS=Homo sapiens OX=9606 GN=APOA2 PE=1 SV=1	0.00	0.00	0.00	0.00	0.00	0.00	0.00	0.00	0.00	0.00	0.00	2.00	0.00	0.00	0.00	0.00	0.00	0.00	2.00	0.00	0.0334	1.58	0.4854
CD320_HUMAN	CD320 antigen OS=Homo sapiens OX=9606 GN=CD320 PE=1 SV=1	0.00	0.00	0.00	0.00	1.00	0.00	0.00	0.00	0.00	4.00	0.00	0.00	0.00	0.00	0.00	0.00	0.00	0.00	0.00	0.00	0.1064	0.9729	-0.5850
MMRN2_HUMAN	Multimerin-2 OS=Homo sapiens OX=9606 GN=MMRN2 PE=1 SV=2	0.00	0.00	0.00	0.00	2.00	0.00	0.00	0.00	0.00	2.00	0.00	0.00	0.00	0.00	0.00	0.00	0.00	1.00	0.00	0.00	0.5754	0.2401	-0.3479
ELNE_HUMAN	Neutrophil elastase OS=Homo sapiens OX=9606 GN=ELANE PE=1 SV=1	0.00	1.00	0.00	0.00	0.00	0.00	0.00	0.00	0.00	0.00	1.00	0.00	0.00	0.00	0.00	0.00	2.00	0.00	0.00	0.00	0.3249	0.4883	0.2410
PGK1_HUMAN	Phosphoglycerate kinase 1 OS=Homo sapiens OX=9606 GN=PGK1 PE=1 SV=3	0.00	1.00	0.00	0.00	1.00	2.00	0.00	0.00	0.00	1.00	0.00	1.00	0.00	5.00	0.00	0.00	0.00	0.00	0.00	0.00	0.8994	0.0460	0.0931
SPR2F_HUMAN	Small proline-rich protein 2F OS=Homo sapiens OX=9606 GN=SPRR2F PE=3 SV=1	1.00	1.00	0.00	0.00	0.00	0.00	25.00	2.00	8.00	9.00	0.00	0.00	0.00	0.00	0.00	0.00	0.00	0.00	0.00	0.00	0.0018	2.36	-2.4854
RL40_HUMAN	Ubiquitin-60S ribosomal protein L40 OS=Homo sapiens OX=9606 GN=UBA52 PE=1 SV=2	0.00	0.00	2.00	0.00	0.00	0.00	0.00	0.00	6.00	0.00	0.00	0.00	0.00	3.00	0.00	1.00	2.00	0.00	0.00	0.00	0.5119	0.2908	-0.1699
TPM1_HUMAN	Tropomyosin alpha-1 chain OS=Homo sapiens OX=9606 GN=TPM1 PE=1 SV=2	0.00	0.00	0.00	0.00	0.00	0.00	0.50	0.00	1.00	0.00	0.00	0.00	0.00	0.00	0.00	0.00	0.00	0.00	0.00	0.00	0.2022	0.6941	-0.2016
TPM3_HUMAN	Tropomyosin alpha-3 chain OS=Homo sapiens OX=9606 GN=TPM3 PE=1 SV=2	0.00	0.00	0.00	0.00	0.00	0.00	0.50	0.00	1.00	0.00	0.00	0.00	0.00	0.00	0.00	0.00	0.00	0.00	0.00	0.00	0.2022	0.6941	-0.2016
MA1A1_HUMAN	Mannosyl-oligosaccharide 1,2-alpha-mannosidase IA OS=Homo sapiens OX=9606 GN=MAN1A1 PE=1 SV=3	2.00	2.00	0.00	0.00	0.00	0.00	0.00	0.00	0.00	0.00	0.00	0.00	0.00	0.00	0.00	0.00	0.00	0.00	0.00	0.00	0.1030	0.9872	-0.4854
AGAL_HUMAN	Alpha-galactosidase A OS=Homo sapiens OX=9606 GN=GLA PE=1 SV=1	0.00	0.00	0.00	0.00	2.00	0.00	0.00	0.00	0.00	1.00	0.00	0.00	0.00	0.00	0.00	0.00	0.00	0.00	0.00	0.00	0.1056	0.9762	-0.3785
ACV1B_HUMAN	Activin receptor type-1B OS=Homo sapiens OX=9606 GN=ACVR1B PE=1 SV=1	0.00	3.00	0.00	1.00	0.00	2.00	0.00	1.00	0.00	2.00	0.00	0.00	0.00	0.00	0.00	0.00	0.00	0.00	0.00	0.00	0.0053	2.95	-0.9260
KPYM_HUMAN	Pyruvate kinase PKM OS=Homo sapiens OX=9606 GN=PKM PE=1 SV=4	0.00	0.00	0.00	0.00	0.00	0.00	0.00	0.00	0.00	0.00	0.00	1.00	0.00	0.00	0.00	0.00	0.00	0.00	2.00	0.00	0.0374	1.72	0.3785
PCP_HUMAN	Lysosomal Pro-X carboxypeptidase OS=Homo sapiens OX=9606 GN=PRCP PE=1 SV=1	2.00	0.00	0.00	0.00	0.00	0.00	0.00	0.00	0.00	1.00	0.00	0.00	0.00	2.00	0.00	0.00	0.00	1.00	1.00	0.00	0.4069	0.3905	0.1069
HEG1_HUMAN	Protein HEG homolog 1 OS=Homo sapiens OX=9606 GN=HEG1 PE=1 SV=3	3.00	0.00	0.00	0.00	1.00	0.00	0.00	2.00	0.00	0.00	0.00	0.00	2.00	0.00	0.00	2.00	0.00	0.00	2.00	2.00	0.3714	0.4301	0.1699
YIPF3_HUMAN	Protein YIPF3 OS=Homo sapiens OX=9606 GN=YIPF3 PE=1 SV=1	0.00	11.00	3.00	0.00	8.00	0.00	7.00	6.00	2.00	8.00	7.00	5.00	5.00	0.00	2.00	5.00	3.00	1.00	5.00	0.00	0.5455	0.2632	-0.3551
ALDOA_HUMAN	Fructose-bisphosphate aldolase A OS=Homo sapiens OX=9606 GN=ALDOA PE=1 SV=2	0.00	0.00	0.00	1.00	0.00	1.00	0.00	0.00	0.00	0.00	0.00	1.00	0.00	0.00	0.00	0.00	0.00	0.00	0.00	0.00	0.7639	0.1170	-0.1255
PI16_HUMAN	Peptidase inhibitor 16 OS=Homo sapiens OX=9606 GN=PI16 PE=1 SV=1	0.00	0.00	0.00	0.00	1.00	2.00	0.00	0.00	0.00	2.00	2.00	0.00	0.00	0.00	3.00	0.00	0.00	0.00	0.00	0.00	0.9938	0.0027	0.00E0
MOES_HUMAN	Moesin OS=Homo sapiens OX=9606 GN=MSN PE=1 SV=3	0.00	0.00	0.00	0.00	0.00	0.00	0.00	0.00	0.00	0.00	0.00	0.00	0.00	1.00	0.00	1.00	0.00	0.00	0.00	0.00	0.0617	1.97	0.2630
AGRIN_HUMAN	Agrin OS=Homo sapiens OX=9606 GN=AGRN PE=1 SV=6	0.00	0.00	0.00	0.00	1.00	0.00	0.00	0.00	0.00	1.00	0.00	0.00	0.00	2.00	0.00	0.00	0.00	0.00	0.00	0.00	0.9236	0.0345	0.00E0
K2C78_HUMAN	Keratin, type II cytoskeletal 78 OS=Homo sapiens OX=9606 GN=KRT78 PE=1 SV=2	0.00	0.00	0.00	0.00	0.00	0.00	0.07	0.00	0.00	2.00	0.00	0.00	0.00	0.00	0.00	0.00	0.00	0.00	0.00	0.00	0.2061	0.6859	-0.2716
AMPE_HUMAN	Glutamyl aminopeptidase OS=Homo sapiens OX=9606 GN=ENPEP PE=1 SV=3	0.00	0.00	0.00	0.00	1.00	0.00	0.00	0.00	0.00	0.00	0.00	0.00	0.00	0.00	1.00	0.00	0.00	0.00	0.00	0.00	0.8150	0.0889	0.00E0
TFF1_HUMAN	Trefoil factor 1 OS=Homo sapiens OX=9606 GN=TFF1 PE=1 SV=1	5.00	4.00	0.00	0.00	0.00	0.00	0.00	0.00	0.00	1.00	0.00	0.00	2.00	0.00	0.00	1.00	1.00	0.00	0.00	0.00	0.9712	0.0127	-0.5146
TRBM_HUMAN	Thrombomodulin OS=Homo sapiens OX=9606 GN=THBD PE=1 SV=2	0.00	1.00	0.00	2.00	3.00	0.00	0.00	1.00	0.00	1.00	0.00	1.00	0.00	1.00	0.00	1.00	0.00	0.00	1.00	0.00	0.5500	0.2596	-0.3626
PRIO_HUMAN	Major prion protein OS=Homo sapiens OX=9606 GN=PRNP PE=1 SV=1	7.00	7.00	2.00	1.00	4.00	0.00	6.00	1.00	0.00	6.00	5.00	3.00	3.00	1.00	0.00	4.00	0.00	0.00	0.00	0.00	0.3453	0.4618	-0.7590
HSPB1_HUMAN	Heat shock protein beta-1 OS=Homo sapiens OX=9606 GN=HSPB1 PE=1 SV=2	0.00	0.00	0.00	0.00	0.00	0.00	0.00	0.00	0.00	1.00	0.00	0.00	0.00	0.00	0.00	0.00	0.00	0.00	2.00	0.00	0.6572	0.1823	0.1255
BCAM_HUMAN	Basal cell adhesion molecule OS=Homo sapiens OX=9606 GN=BCAM PE=1 SV=2	0.00	0.00	0.00	0.00	0.00	0.00	0.00	0.00	1.00	0.00	0.00	0.00	0.00	0.00	0.00	1.00	0.00	0.00	0.00	0.00	0.8163	0.0881	0.00E0
CD9_HUMAN	CD9 antigen OS=Homo sapiens OX=9606 GN=CD9 PE=1 SV=4	0.00	0.00	0.00	0.00	0.00	0.00	1.00	0.00	0.00	0.00	0.00	0.00	0.00	0.00	0.00	1.00	0.00	0.00	0.00	0.00	0.8150	0.0889	0.00E0
S28A1_HUMAN	Sodium/nucleoside cotransporter 1 OS=Homo sapiens OX=9606 GN=SLC28A1 PE=1 SV=2	0.00	0.00	0.00	0.00	1.00	0.00	1.00	0.00	0.00	0.00	0.00	0.00	0.00	0.00	0.00	0.00	0.00	0.00	0.00	1.00	0.7639	0.1170	-0.1255
CATH_HUMAN	Pro-cathepsin H OS=Homo sapiens OX=9606 GN=CTSH PE=1 SV=4	0.00	0.00	0.00	0.00	0.00	0.00	0.00	0.00	0.00	2.00	0.00	3.00	0.00	0.00	0.00	0.00	0.00	0.00	0.00	0.00	0.7916	0.1015	0.1155
CCN3_HUMAN	CCN family member 3 OS=Homo sapiens OX=9606 GN=CCN3 PE=1 SV=1	3.00	4.00	7.00	3.00	12.00	0.00	7.00	6.00	1.00	6.00	0.00	1.00	3.00	5.00	0.00	1.00	5.00	0.00	5.00	0.00	0.1181	0.9276	-0.9758
AATC_HUMAN	Aspartate aminotransferase, cytoplasmic OS=Homo sapiens OX=9606 GN=GOT1 PE=1 SV=3	0.00	0.00	0.00	0.00	0.00	0.00	0.00	0.00	0.00	0.00	0.00	0.00	0.00	2.00	0.00	0.00	0.00	0.00	0.00	0.00	0.1741	0.7592	0.2630
CLM8_HUMAN	CMRF35-like molecule 8 OS=Homo sapiens OX=9606 GN=CD300A PE=1 SV=2	5.00	1.00	0.00	0.00	1.00	0.00	0.00	0.00	0.00	2.00	0.00	1.00	0.00	1.00	0.00	0.00	0.00	0.00	0.00	3.00	0.8703	0.0603	-0.3410
CYTN_HUMAN	Cystatin-SN OS=Homo sapiens OX=9606 GN=CST1 PE=1 SV=3	0.00	0.00	0.00	8.00	0.00	0.00	0.00	0.00	0.00	0.00	0.00	0.00	0.00	0.00	0.00	0.00	0.00	0.00	0.00	0.00	0.2502	0.6017	-0.8480
KIRR1_HUMAN	Kin of IRRE-like protein 1 OS=Homo sapiens OX=9606 GN=KIRREL1 PE=1 SV=2	0.00	0.00	0.00	0.00	0.00	0.00	0.00	0.00	0.00	0.00	0.00	0.00	0.00	0.00	0.00	0.00	0.00	2.00	0.00	0.00	0.2073	0.6834	0.2630
PEPA3_HUMAN	Pepsin A-3 OS=Homo sapiens OX=9606 GN=PGA3 PE=1 SV=1	0.00	0.00	0.00	0.00	0.00	0.00	0.00	0.00	0.00	0.00	0.00	0.00	0.00	0.00	0.00	0.00	0.00	3.00	0.00	1.00	0.0732	1.1357	0.4854
DAG1_HUMAN	Dystroglycan OS=Homo sapiens OX=9606 GN=DAG1 PE=1 SV=2	2.00	2.00	0.00	0.00	0.00	1.00	1.00	0.00	0.00	1.00	0.00	0.00	0.00	0.00	0.00	0.00	0.00	0.00	2.00	0.00	0.2075	0.6831	-0.5025
OSCAR_HUMAN	Osteoclast-associated immunoglobulin-like receptor OS=Homo sapiens OX=9606 GN=OSCAR PE=1 SV=3	0.00	0.00	0.00	0.00	3.00	0.00	0.00	0.00	0.00	0.00	0.00	0.00	0.00	0.00	0.00	0.00	0.00	0.00	0.00	0.00	0.2619	0.5819	-0.3785
ATNG_HUMAN	Sodium/potassium-transporting ATPase subunit gamma OS=Homo sapiens OX=9606 GN=FXYD2 PE=1 SV=3	1.00	0.00	0.00	0.00	0.00	0.00	0.00	0.00	0.00	2.00	0.00	0.00	0.00	0.00	0.00	0.00	0.00	0.00	0.00	0.00	0.1039	0.9833	-0.3785
6PGL_HUMAN	6-phosphogluconolactonase OS=Homo sapiens OX=9606 GN=PGLS PE=1 SV=2	1.00	0.00	0.00	0.00	0.00	0.00	0.00	0.00	0.00	0.00	0.00	0.00	0.00	0.00	0.00	0.00	0.00	0.00	0.00	0.00	0.2983	0.5254	-0.1375
THY1_HUMAN	Thy-1 membrane glycoprotein OS=Homo sapiens OX=9606 GN=THY1 PE=1 SV=2	4.00	0.00	0.00	0.00	5.00	0.00	0.00	0.00	0.00	3.00	0.00	0.00	0.00	0.00	0.00	0.00	0.00	0.00	0.00	0.00	0.0327	1.61	-1.1375
SHPS1_HUMAN	Tyrosine-protein phosphatase non-receptor type substrate 1 OS=Homo sapiens OX=9606 GN=SIRPA PE=1 SV=2	2.00	3.00	2.00	0.00	2.00	0.00	0.00	0.00	0.00	2.00	0.00	0.00	0.00	0.00	0.00	0.00	0.00	0.00	0.00	0.00	0.0021	2.41	-1.0704
MADCA_HUMAN	Mucosal addressin cell adhesion molecule 1 OS=Homo sapiens OX=9606 GN=MADCAM1 PE=1 SV=2	0.00	0.00	0.00	2.00	1.00	0.00	0.00	0.00	0.00	1.00	1.00	0.00	4.00	0.00	0.00	0.00	0.00	0.00	1.00	0.00	0.5872	0.2312	0.1926
CDHR5_HUMAN	Cadherin-related family member 5 OS=Homo sapiens OX=9606 GN=CDHR5 PE=1 SV=3	0.00	0.00	2.00	0.00	0.00	0.00	0.00	0.00	1.00	0.00	0.00	0.00	0.00	0.00	0.00	0.00	0.00	0.00	0.00	0.00	0.1183	0.9270	-0.3785
PAPP2_HUMAN	Pappalysin-2 OS=Homo sapiens OX=9606 GN=PAPPA2 PE=1 SV=4	0.00	0.00	0.00	0.00	0.00	0.00	3.00	0.00	0.00	0.00	0.00	1.00	0.00	0.00	0.00	0.00	0.00	0.00	0.00	0.00	0.9438	0.0251	-0.2410
RETN_HUMAN	Resistin OS=Homo sapiens OX=9606 GN=RETN PE=1 SV=1	1.00	0.00	0.00	0.00	0.00	0.00	0.00	0.00	0.00	0.00	0.00	1.00	0.00	4.00	0.00	0.00	0.00	0.00	0.00	0.00	0.2830	0.5481	0.4475
SIAE_HUMAN	Sialate O-acetylesterase OS=Homo sapiens OX=9606 GN=SIAE PE=1 SV=1	0.00	0.00	0.00	0.00	0.00	0.00	0.00	0.00	0.00	1.00	0.00	0.00	1.00	0.00	0.00	0.00	0.00	0.00	2.00	0.00	0.2267	0.6446	0.2410
LCAT_HUMAN	Phosphatidylcholine-sterol acyltransferase OS=Homo sapiens OX=9606 GN=LCAT PE=1 SV=1	0.00	1.00	0.00	0.00	0.00	0.00	0.00	0.00	0.00	1.00	0.00	0.00	0.00	0.00	0.00	0.00	0.00	0.00	0.00	0.00	0.1413	0.8499	-0.2630
GGT6_HUMAN	Glutathione hydrolase 6 OS=Homo sapiens OX=9606 GN=GGT6 PE=1 SV=2	0.00	0.00	0.00	0.00	4.00	0.00	4.00	0.00	0.00	3.00	0.00	0.00	0.00	0.00	0.00	0.00	0.00	0.00	0.00	2.00	0.3049	0.5159	-0.8074
AFAM_HUMAN	Afamin OS=Homo sapiens OX=9606 GN=AFM PE=1 SV=1	0.00	0.00	0.00	0.00	1.00	0.00	0.00	0.00	0.00	0.00	1.00	6.00	0.00	0.00	0.00	0.00	0.00	0.00	0.00	0.00	0.3063	0.5138	0.6280
CLM2_HUMAN	CMRF35-like molecule 2 OS=Homo sapiens OX=9606 GN=CD300E PE=1 SV=2	0.00	0.00	0.00	0.00	0.00	0.00	3.00	0.00	0.00	2.00	0.00	0.00	0.00	0.00	0.00	0.00	0.00	0.00	0.00	0.00	0.0988	1.0053	-0.5850
B2MG_HUMAN	Beta-2-microglobulin OS=Homo sapiens OX=9606 GN=B2M PE=1 SV=1	0.00	0.00	0.00	0.00	0.00	0.00	0.00	0.00	0.00	7.00	0.00	2.00	0.00	0.00	0.00	0.00	0.00	0.00	1.00	0.00	0.4823	0.3167	-0.3870
TEN2_HUMAN	Teneurin-2 OS=Homo sapiens OX=9606 GN=TENM2 PE=1 SV=3	0.00	0.00	0.00	0.00	0.00	0.00	0.00	0.00	0.00	0.00	0.00	0.00	0.00	0.00	0.00	0.00	0.00	0.00	2.00	0.00	0.1724	0.7635	0.2630
C8AP2_HUMAN	CASP8-associated protein 2 OS=Homo sapiens OX=9606 GN=CASP8AP2 PE=1 SV=1	0.00	0.00	0.00	0.00	0.00	0.00	0.00	0.00	0.00	0.00	0.00	0.00	2.00	0.00	0.00	0.00	0.00	0.00	0.00	0.00	0.1906	0.7199	0.2630
APOH_HUMAN	Beta-2-glycoprotein 1 OS=Homo sapiens OX=9606 GN=APOH PE=1 SV=3	0.00	2.00	1.00	2.00	0.00	2.00	1.00	0.00	0.00	3.00	1.00	0.00	0.00	1.00	0.00	0.00	0.00	0.00	0.00	0.00	0.0407	1.07	-0.8074
CNTN1_HUMAN	Contactin-1 OS=Homo sapiens OX=9606 GN=CNTN1 PE=1 SV=1	0.00	0.00	0.00	0.00	0.00	0.00	0.00	0.00	0.00	1.00	0.00	0.00	1.00	0.00	0.00	0.00	0.00	0.00	1.00	0.00	0.3853	0.4142	0.1255
KV315_HUMAN	Immunoglobulin kappa variable 3-15 OS=Homo sapiens OX=9606 GN=IGKV3-15 PE=1 SV=2	2.00	0.00	0.00	3.00	1.00	2.00	0.00	0.00	0.00	0.00	0.00	2.00	0.00	0.00	7.00	0.00	0.00	0.00	0.00	0.00	0.6557	0.1833	0.0780
ECM1_HUMAN	Extracellular matrix protein 1 OS=Homo sapiens OX=9606 GN=ECM1 PE=1 SV=2	0.00	0.00	1.00	0.00	0.00	0.00	0.00	0.00	0.00	0.00	0.00	0.00	0.00	0.00	0.00	0.00	1.00	0.00	0.00	0.00	0.8150	0.0889	0.00E0
GPX3_HUMAN	Glutathione peroxidase 3 OS=Homo sapiens OX=9606 GN=GPX3 PE=1 SV=2	1.00	3.00	0.00	1.00	0.00	0.00	0.00	0.00	0.00	2.00	0.00	0.00	0.00	0.00	0.00	0.00	0.00	0.00	0.00	0.00	0.0155	1.00	-0.7655
CALL3_HUMAN	Calmodulin-like protein 3 OS=Homo sapiens OX=9606 GN=CALML3 PE=1 SV=2	0.00	0.00	1.00	0.00	0.00	0.00	0.00	0.00	1.00	0.00	0.00	0.00	0.00	0.00	0.00	0.00	0.00	0.00	0.00	0.00	0.1413	0.8499	-0.2630
CHMP5_HUMAN	Charged multivesicular body protein 5 OS=Homo sapiens OX=9606 GN=CHMP5 PE=1 SV=1	0.00	0.00	0.00	2.00	0.00	0.00	0.00	0.00	0.00	0.00	0.00	0.00	0.00	0.00	0.00	0.00	0.00	0.00	0.00	0.00	0.2687	0.5708	-0.2630
NHLC3_HUMAN	NHL repeat-containing protein 3 OS=Homo sapiens OX=9606 GN=NHLRC3 PE=2 SV=1	0.00	0.00	0.00	0.00	0.00	1.00	0.00	0.00	0.00	1.00	0.00	0.00	0.00	0.00	0.00	0.00	0.00	0.00	0.00	0.00	0.1413	0.8499	-0.2630
PRDX2_HUMAN	Peroxiredoxin-2 OS=Homo sapiens OX=9606 GN=PRDX2 PE=1 SV=5	0.00	0.00	0.00	0.00	0.00	0.00	2.00	0.00	0.00	0.00	0.00	3.00	0.00	1.00	0.00	0.00	0.00	0.00	0.00	0.00	0.3470	0.4597	0.2224
PCOC1_HUMAN	Procollagen C-endopeptidase enhancer 1 OS=Homo sapiens OX=9606 GN=PCOLCE PE=1 SV=2	0.00	0.00	0.00	0.00	2.00	0.00	2.00	0.00	0.00	1.00	0.00	0.00	0.00	0.00	0.00	0.00	0.00	0.00	0.00	0.00	0.0350	1.56	-0.5850
GLRX1_HUMAN	Glutaredoxin-1 OS=Homo sapiens OX=9606 GN=GLRX PE=1 SV=2	0.00	0.00	0.00	0.00	0.00	0.00	0.00	0.00	1.00	0.00	0.00	0.00	0.00	0.00	0.00	0.00	0.00	0.00	0.00	0.00	0.2983	0.5254	-0.1375
CLC4G_HUMAN	C-type lectin domain family 4 member G OS=Homo sapiens OX=9606 GN=CLEC4G PE=1 SV=1	0.00	0.00	0.00	1.00	0.00	0.00	0.00	0.00	0.00	0.00	0.00	0.00	0.00	0.00	0.00	0.00	0.00	0.00	0.00	0.00	0.2983	0.5254	-0.1375
IST1_HUMAN	IST1 homolog OS=Homo sapiens OX=9606 GN=IST1 PE=1 SV=1	0.00	0.00	0.00	0.00	2.00	0.00	4.00	0.00	0.00	1.00	0.00	0.00	0.00	0.00	0.00	0.00	0.00	0.00	0.00	0.00	0.0401	1.64	-0.7655
REG1A_HUMAN	Lithostathine-1-alpha OS=Homo sapiens OX=9606 GN=REG1A PE=1 SV=3	2.00	2.00	2.00	0.00	0.00	0.00	0.00	4.00	2.00	2.00	1.00	0.00	1.00	0.00	0.00	1.00	1.00	0.00	0.00	0.00	0.2285	0.6411	-0.7776
BTD_HUMAN	Biotinidase OS=Homo sapiens OX=9606 GN=BTD PE=1 SV=2	0.00	0.00	0.00	0.00	0.00	0.00	0.00	0.00	0.00	2.00	0.00	1.00	0.00	0.00	0.00	0.00	0.00	0.00	0.00	0.00	0.9751	0.0110	-0.1255
ALDOC_HUMAN	Fructose-bisphosphate aldolase C OS=Homo sapiens OX=9606 GN=ALDOC PE=1 SV=2	0.00	0.00	0.00	0.00	0.00	0.00	0.00	0.00	0.00	0.00	0.00	0.00	0.00	0.00	0.00	1.00	0.00	0.00	2.00	0.00	0.0515	1.78	0.3785
SCG1_HUMAN	Secretogranin-1 OS=Homo sapiens OX=9606 GN=CHGB PE=1 SV=2	0.00	2.00	0.00	0.00	4.00	0.00	0.00	0.00	0.00	2.00	0.00	0.00	0.00	0.00	0.00	0.00	0.00	0.00	0.00	0.00	0.0350	1.56	-0.8480
TPP1_HUMAN	Tripeptidyl-peptidase 1 OS=Homo sapiens OX=9606 GN=TPP1 PE=1 SV=2	0.00	0.00	0.00	0.00	3.00	0.00	0.00	0.00	0.00	0.00	0.00	2.00	0.00	0.00	0.00	0.00	0.00	0.00	2.00	0.00	0.3642	0.4386	0.1069
PLMN_HUMAN	Plasminogen OS=Homo sapiens OX=9606 GN=PLG PE=1 SV=2	2.00	0.00	0.00	0.00	0.00	0.00	1.00	0.00	1.00	0.00	0.00	0.00	0.00	1.00	0.00	0.00	0.00	0.00	1.00	0.00	0.6726	0.1723	-0.2224
LTBP4_HUMAN	Latent-transforming growth factor beta-binding protein 4 OS=Homo sapiens OX=9606 GN=LTBP4 PE=1 SV=2	0.00	0.00	0.00	0.00	0.00	0.00	0.00	0.00	0.00	0.00	0.00	0.00	0.00	0.00	0.00	0.00	0.00	0.00	0.00	1.00	0.2058	0.6866	0.1375
TFPI1_HUMAN	Tissue factor pathway inhibitor OS=Homo sapiens OX=9606 GN=TFPI PE=1 SV=1	0.00	0.00	0.00	0.00	0.00	0.00	0.00	0.00	0.00	0.00	0.00	0.00	1.00	0.00	0.00	0.00	0.00	0.00	0.00	0.00	0.1865	0.7294	0.1375
AL1A1_HUMAN	Retinal dehydrogenase 1 OS=Homo sapiens OX=9606 GN=ALDH1A1 PE=1 SV=2	0.00	0.00	0.00	0.00	1.00	0.00	0.00	0.00	0.00	0.00	0.00	0.00	0.00	0.00	0.00	0.00	0.00	0.00	0.00	0.00	0.2983	0.5254	-0.1375
MANBA_HUMAN	Beta-mannosidase OS=Homo sapiens OX=9606 GN=MANBA PE=1 SV=3	0.00	0.00	1.00	0.00	0.00	0.00	0.00	0.00	0.00	0.00	0.00	0.00	0.00	0.00	0.00	0.00	1.00	0.00	0.00	0.00	0.8150	0.0889	0.00E0
VTA1_HUMAN	Vacuolar protein sorting-associated protein VTA1 homolog OS=Homo sapiens OX=9606 GN=VTA1 PE=1 SV=1	0.00	0.00	0.00	0.00	0.00	0.00	0.00	0.00	0.00	0.00	0.00	0.00	0.00	0.00	0.00	0.00	0.00	0.00	0.00	2.00	0.2104	0.6771	0.2630
NAGAB_HUMAN	Alpha-N-acetylgalactosaminidase OS=Homo sapiens OX=9606 GN=NAGA PE=1 SV=2	0.00	0.00	1.00	0.00	0.00	0.00	0.00	0.00	0.00	0.00	0.00	0.00	0.00	0.00	0.00	0.00	1.00	0.00	0.00	0.00	0.8150	0.0889	0.00E0
TM11E_HUMAN	Transmembrane protease serine 11E OS=Homo sapiens OX=9606 GN=TMPRSS11E PE=1 SV=2	0.00	1.00	0.00	0.00	0.00	0.00	0.00	0.00	0.00	1.00	0.00	0.00	0.00	0.00	0.00	0.00	0.00	0.00	0.00	0.00	0.1413	0.8499	-0.2630
CATC_HUMAN	Dipeptidyl peptidase 1 OS=Homo sapiens OX=9606 GN=CTSC PE=1 SV=2	0.00	0.00	0.00	0.00	0.00	0.00	0.00	0.00	0.00	0.00	0.00	0.00	1.00	0.00	0.00	0.00	0.00	0.00	0.00	0.00	0.1865	0.7294	0.1375
SPB5_HUMAN	Serpin B5 OS=Homo sapiens OX=9606 GN=SERPINB5 PE=1 SV=2	0.00	0.00	1.00	0.00	0.00	0.00	0.00	0.00	0.00	0.00	0.00	0.00	0.00	0.00	0.00	0.00	0.00	0.00	0.00	0.00	0.2983	0.5254	-0.1375
IBP3_HUMAN	Insulin-like growth factor-binding protein 3 OS=Homo sapiens OX=9606 GN=IGFBP3 PE=1 SV=2	0.00	0.00	2.00	0.00	0.00	0.00	0.00	0.00	1.00	0.00	0.00	0.00	0.00	0.00	0.00	0.00	0.00	0.00	0.00	1.00	0.6662	0.1764	-0.2410
CLTRN_HUMAN	Collectrin OS=Homo sapiens OX=9606 GN=CLTRN PE=1 SV=1	0.00	0.00	0.00	0.00	0.00	0.00	0.00	0.00	0.00	2.00	0.00	0.00	0.00	0.00	0.00	0.00	0.00	0.00	0.00	0.00	0.2647	0.5772	-0.2630
TSN1_HUMAN	Tetraspanin-1 OS=Homo sapiens OX=9606 GN=TSPAN1 PE=1 SV=2	2.00	3.00	0.00	0.00	1.00	0.00	0.00	0.00	0.00	2.00	0.00	2.00	0.00	1.00	0.00	0.00	0.00	0.00	0.00	0.00	0.3610	0.4425	-0.4695
SDC1_HUMAN	Syndecan-1 OS=Homo sapiens OX=9606 GN=SDC1 PE=1 SV=3	0.00	0.00	0.00	0.00	1.00	0.00	0.00	0.00	3.00	0.00	0.00	0.00	2.00	0.00	0.00	1.00	0.00	0.00	0.00	0.00	0.8237	0.0842	-0.1069
PTPRS_HUMAN	Receptor-type tyrosine-protein phosphatase S OS=Homo sapiens OX=9606 GN=PTPRS PE=1 SV=3	0.00	2.00	0.00	0.00	0.00	0.00	0.00	0.00	0.00	0.00	0.00	0.00	0.00	0.00	0.00	0.00	0.00	0.00	2.00	0.00	0.8298	0.0810	0.00E0
SRC8_HUMAN	Src substrate cortactin OS=Homo sapiens OX=9606 GN=CTTN PE=1 SV=2	0.00	0.00	0.00	0.00	4.00	0.00	0.00	0.00	0.00	3.00	0.00	0.00	0.00	0.00	0.00	0.00	0.00	0.00	0.00	0.00	0.0961	1.0173	-0.7655
RNT2_HUMAN	Ribonuclease T2 OS=Homo sapiens OX=9606 GN=RNASET2 PE=1 SV=2	0.00	0.00	0.00	0.00	0.00	0.00	0.00	0.00	0.00	0.00	0.00	1.00	0.00	0.00	0.00	0.00	0.00	0.00	0.00	0.00	0.1865	0.7294	0.1375
VIME_HUMAN	Vimentin OS=Homo sapiens OX=9606 GN=VIM PE=1 SV=4	0.00	0.00	0.00	0.00	0.00	0.00	0.00	0.00	2.00	0.00	0.00	0.00	0.00	0.00	0.00	0.00	0.00	0.00	0.00	0.00	0.2673	0.5731	-0.2630
CYTA_HUMAN	Cystatin-A OS=Homo sapiens OX=9606 GN=CSTA PE=1 SV=1	0.00	0.00	0.00	0.00	0.00	0.00	1.00	0.00	0.00	0.00	0.00	0.00	0.00	0.00	0.00	0.00	0.00	0.00	0.00	0.00	0.2983	0.5254	-0.1375
DEFB1_HUMAN	Beta-defensin 1 OS=Homo sapiens OX=9606 GN=DEFB1 PE=1 SV=1	0.00	0.00	0.00	0.00	0.00	0.00	8.00	0.00	0.00	3.00	0.00	2.00	0.00	0.00	0.00	0.00	0.00	0.00	1.00	0.00	0.9813	0.0082	-0.6919
PAL4A_HUMAN	Peptidyl-prolyl cis-trans isomerase A-like 4A OS=Homo sapiens OX=9606 GN=PPIAL4A PE=2 SV=1	0.00	0.00	0.00	0.00	1.00	0.00	0.00	0.00	0.00	0.00	0.00	0.00	0.00	0.00	0.00	0.00	0.00	0.00	0.00	0.00	0.2983	0.5254	-0.1375
ACE2_HUMAN	Angiotensin-converting enzyme 2 OS=Homo sapiens OX=9606 GN=ACE2 PE=1 SV=2	0.00	1.00	0.00	0.00	0.00	0.00	0.00	0.00	0.00	1.00	0.00	0.00	0.00	0.00	0.00	0.00	0.00	0.00	0.00	0.00	0.1413	0.8499	-0.2630
CUTA_HUMAN	Protein CutA OS=Homo sapiens OX=9606 GN=CUTA PE=1 SV=2	0.00	0.00	0.00	0.00	0.00	0.00	0.00	1.00	0.00	1.00	0.00	2.00	0.00	0.00	0.00	0.00	0.00	0.00	0.00	0.00	0.9488	0.0228	0.00E0
SUSD2_HUMAN	Sushi domain-containing protein 2 OS=Homo sapiens OX=9606 GN=SUSD2 PE=1 SV=1	0.00	0.00	0.00	0.00	0.00	0.00	0.00	0.00	0.00	0.00	0.00	0.00	1.00	0.00	0.00	0.00	0.00	0.00	1.00	0.00	0.0617	1.97	0.2630
B4GT1_HUMAN	Beta-1,4-galactosyltransferase 1 OS=Homo sapiens OX=9606 GN=B4GALT1 PE=1 SV=5	0.00	0.00	0.00	0.00	0.00	0.00	1.00	0.00	0.00	2.00	0.00	0.00	0.00	0.00	0.00	0.00	0.00	0.00	0.00	0.00	0.1037	0.9843	-0.3785
KV311_HUMAN	Immunoglobulin kappa variable 3-11 OS=Homo sapiens OX=9606 GN=IGKV3-11 PE=1 SV=1	2.00	2.00	0.00	0.00	0.00	0.00	0.00	0.00	0.00	5.00	0.00	0.00	0.00	0.00	0.00	0.00	0.00	0.00	0.00	0.00	0.0353	1.21	-0.9260
I10R2_HUMAN	Interleukin-10 receptor subunit beta OS=Homo sapiens OX=9606 GN=IL10RB PE=1 SV=2	0.00	0.00	0.00	0.00	0.00	0.00	1.00	0.00	0.00	0.00	0.00	0.00	0.00	0.00	0.00	0.00	0.00	0.00	0.00	0.00	0.2983	0.5254	-0.1375
CATZ_HUMAN	Cathepsin Z OS=Homo sapiens OX=9606 GN=CTSZ PE=1 SV=1	0.00	0.00	0.00	0.00	0.00	0.00	0.00	0.00	0.00	0.00	0.00	0.00	0.00	0.00	3.00	0.00	0.00	0.00	0.00	0.00	0.1934	0.7135	0.3785
KV133_HUMAN	Immunoglobulin kappa variable 1-33 OS=Homo sapiens OX=9606 GN=IGKV1-33 PE=1 SV=2	0.00	0.00	0.00	0.00	0.00	1.00	0.00	0.00	0.00	0.00	0.00	0.00	0.00	0.00	0.00	0.00	0.00	0.00	0.00	0.00	0.2983	0.5254	-0.1375
AQP1_HUMAN	Aquaporin-1 OS=Homo sapiens OX=9606 GN=AQP1 PE=1 SV=3	0.00	0.00	0.00	0.00	0.00	0.00	0.00	0.00	0.00	0.00	0.00	0.00	1.00	0.00	0.00	0.00	0.00	0.00	0.00	0.00	0.1865	0.7294	0.1375
CMGA_HUMAN	Chromogranin-A OS=Homo sapiens OX=9606 GN=CHGA PE=1 SV=7	0.00	0.00	0.00	0.00	1.00	0.00	0.00	0.00	0.00	0.00	0.00	0.00	0.00	0.00	0.00	0.00	0.00	0.00	0.00	0.00	0.2983	0.5254	-0.1375
SFRP4_HUMAN	Secreted frizzled-related protein 4 OS=Homo sapiens OX=9606 GN=SFRP4 PE=1 SV=2	0.00	1.00	0.00	0.00	0.00	0.00	0.00	0.00	0.00	0.00	0.00	0.00	0.00	0.00	0.00	0.00	0.00	0.00	0.00	0.00	0.2983	0.5254	-0.1375
ISLR_HUMAN	Immunoglobulin superfamily containing leucine-rich repeat protein OS=Homo sapiens OX=9606 GN=ISLR PE=2 SV=1	2.00	0.00	1.00	0.00	0.00	0.00	0.00	0.00	0.00	0.00	0.00	0.00	0.00	1.00	0.00	0.00	0.00	0.00	0.00	0.00	0.6058	0.2177	-0.2410
ANXA5_HUMAN	Annexin A5 OS=Homo sapiens OX=9606 GN=ANXA5 PE=1 SV=2	0.00	0.00	0.00	0.00	0.00	0.00	0.00	0.00	0.00	1.00	0.00	0.00	0.00	0.00	0.00	0.00	0.00	0.00	0.00	0.00	0.2983	0.5254	-0.1375
ISK7_HUMAN	Serine protease inhibitor Kazal-type 7 OS=Homo sapiens OX=9606 GN=SPINK7 PE=1 SV=1	0.00	0.00	0.00	0.00	0.00	0.00	3.00	0.00	0.00	1.00	0.00	0.00	0.00	0.00	0.00	0.00	0.00	0.00	0.00	0.00	0.1087	0.9637	-0.4854
PDC6I_HUMAN	Programmed cell death 6-interacting protein OS=Homo sapiens OX=9606 GN=PDCD6IP PE=1 SV=1	0.00	0.00	0.00	0.00	0.00	0.00	1.00	0.00	0.00	1.00	0.00	0.00	0.00	0.00	0.00	0.00	0.00	0.00	0.00	0.00	0.1413	0.8499	-0.2630
LV321_HUMAN	Immunoglobulin lambda variable 3-21 OS=Homo sapiens OX=9606 GN=IGLV3-21 PE=1 SV=2	0.00	0.00	0.00	0.00	0.00	0.00	0.00	0.00	0.00	0.00	0.00	1.00	0.00	0.00	0.00	0.00	0.00	0.00	1.00	0.00	0.0617	1.97	0.2630
MUC18_HUMAN	Cell surface glycoprotein MUC18 OS=Homo sapiens OX=9606 GN=MCAM PE=1 SV=2	1.00	0.00	0.00	0.00	0.00	1.00	0.00	0.00	0.00	0.00	0.00	0.00	0.00	0.00	0.00	0.00	0.00	0.00	0.00	0.00	0.1413	0.8499	-0.2630
M1BL1_HUMAN	Metallothionein 1H-like protein 1 OS=Homo sapiens OX=9606 GN=MT1HL1 PE=3 SV=1	0.00	0.00	0.00	0.00	0.00	0.00	0.00	0.00	0.00	0.00	0.00	0.00	1.00	0.00	0.00	0.00	0.00	0.00	0.00	0.00	0.1865	0.7294	0.1375
PROF1_HUMAN	Profilin-1 OS=Homo sapiens OX=9606 GN=PFN1 PE=1 SV=2	0.00	0.00	0.00	0.00	0.00	0.00	0.00	0.00	0.00	0.00	1.00	0.00	0.00	0.00	0.00	0.00	0.00	0.00	0.00	0.00	0.1865	0.7294	0.1375
TACD2_HUMAN	Tumor-associated calcium signal transducer 2 OS=Homo sapiens OX=9606 GN=TACSTD2 PE=1 SV=3	0.00	1.00	0.00	0.00	0.00	0.00	0.00	0.00	1.00	2.00	0.00	1.00	0.00	0.00	0.00	0.00	0.00	0.00	0.00	0.00	0.3022	0.5197	-0.3479
SDCB1_HUMAN	Syntenin-1 OS=Homo sapiens OX=9606 GN=SDCBP PE=1 SV=1	0.00	0.00	0.00	0.00	0.00	0.00	2.00	0.00	0.00	0.00	0.00	1.00	0.00	0.00	0.00	0.00	0.00	0.00	0.00	0.00	0.9492	0.0226	-0.1255
MEP1A_HUMAN	Meprin A subunit alpha OS=Homo sapiens OX=9606 GN=MEP1A PE=1 SV=2	0.00	0.00	2.00	0.00	3.00	0.00	0.00	0.00	0.00	2.00	0.00	0.00	0.00	0.00	0.00	0.00	0.00	0.00	0.00	0.00	0.0364	1.84	-0.7655
HID1_HUMAN	Protein HID1 OS=Homo sapiens OX=9606 GN=HID1 PE=1 SV=1	0.00	0.00	1.00	0.00	0.00	0.00	0.00	1.00	0.00	0.00	0.00	4.00	0.00	1.00	0.00	0.00	0.00	0.00	3.00	0.00	0.1433	0.8438	0.5850
MATN4_HUMAN	Matrilin-4 OS=Homo sapiens OX=9606 GN=MATN4 PE=1 SV=3	2.00	0.00	0.00	0.00	1.00	0.00	0.00	1.00	4.00	0.00	0.00	2.00	0.00	0.00	0.00	0.00	0.00	0.00	0.00	0.00	0.2151	0.6673	-0.5850
HEXA_HUMAN	Beta-hexosaminidase subunit alpha OS=Homo sapiens OX=9606 GN=HEXA PE=1 SV=2	0.00	0.00	0.00	0.00	0.00	1.00	0.00	0.00	0.00	0.00	0.00	0.00	0.00	0.00	0.00	0.00	0.00	0.00	0.00	0.00	0.2983	0.5254	-0.1375
CTL4_HUMAN	Choline transporter-like protein 4 OS=Homo sapiens OX=9606 GN=SLC44A4 PE=1 SV=2	0.00	0.00	0.00	0.00	0.00	0.00	0.00	0.00	0.00	0.00	0.00	0.00	2.00	0.00	0.00	0.00	0.00	0.00	0.00	0.00	0.1906	0.7199	0.2630
H2B1B_HUMAN	Histone H2B type 1-B OS=Homo sapiens OX=9606 GN=H2BC3 PE=1 SV=2	0.00	0.00	0.00	0.00	0.00	0.00	0.00	0.00	0.00	0.00	0.00	0.00	0.00	1.00	0.00	0.00	0.00	0.00	0.00	0.00	0.1865	0.7294	0.1375
FAM3C_HUMAN	Protein FAM3C OS=Homo sapiens OX=9606 GN=FAM3C PE=1 SV=1	0.00	0.00	1.00	0.00	0.00	0.00	0.00	0.00	0.00	0.00	0.00	0.00	0.00	0.00	0.00	0.00	1.00	0.00	0.00	0.00	0.8150	0.0889	0.00E0
TALDO_HUMAN	Transaldolase OS=Homo sapiens OX=9606 GN=TALDO1 PE=1 SV=2	0.00	0.00	0.00	0.00	0.00	0.00	0.00	0.00	1.00	0.00	0.00	0.00	0.00	0.00	0.00	0.00	0.00	0.00	0.00	0.00	0.2983	0.5254	-0.1375
PYM1_HUMAN	Partner of Y14 and mago OS=Homo sapiens OX=9606 GN=PYM1 PE=1 SV=1	0.00	0.00	0.00	0.00	0.00	0.00	0.00	0.00	0.00	1.00	0.00	0.00	0.00	0.00	0.00	0.00	0.00	0.00	0.00	0.00	0.2983	0.5254	-0.1375
CPVL_HUMAN	Probable serine carboxypeptidase CPVL OS=Homo sapiens OX=9606 GN=CPVL PE=1 SV=2	0.00	0.00	0.00	0.00	0.00	0.00	0.00	0.00	0.00	0.00	0.00	0.00	0.00	1.00	0.00	0.00	0.00	0.00	0.00	0.00	0.1865	0.7294	0.1375
GALNS_HUMAN	N-acetylgalactosamine-6-sulfatase OS=Homo sapiens OX=9606 GN=GALNS PE=1 SV=1	0.00	0.00	0.00	0.00	0.00	0.00	0.00	0.00	0.00	0.00	0.00	2.00	0.00	0.00	0.00	0.00	0.00	0.00	1.00	0.00	0.0350	1.62	0.3785
MA2B2_HUMAN	Epididymis-specific alpha-mannosidase OS=Homo sapiens OX=9606 GN=MAN2B2 PE=1 SV=4	0.00	0.00	0.00	0.00	0.00	0.00	0.00	0.00	0.00	0.00	0.00	0.00	0.00	1.00	0.00	0.00	0.00	0.00	0.00	0.00	0.1865	0.7294	0.1375
HSP76_HUMAN	Heat shock 70 kDa protein 6 OS=Homo sapiens OX=9606 GN=HSPA6 PE=1 SV=2	0.00	1.00	0.00	0.00	0.00	0.00	0.00	0.00	0.00	0.00	0.00	1.00	0.00	1.00	0.00	0.00	0.00	0.00	0.00	0.00	0.3853	0.4142	0.1255
ACTN1_HUMAN	Alpha-actinin-1 OS=Homo sapiens OX=9606 GN=ACTN1 PE=1 SV=2	0.00	0.00	0.00	0.00	0.00	0.00	0.00	0.00	0.00	1.00	0.00	1.00	0.00	0.00	0.00	0.00	0.00	0.00	1.00	0.00	0.3853	0.4142	0.1255
EFNB1_HUMAN	Ephrin-B1 OS=Homo sapiens OX=9606 GN=EFNB1 PE=1 SV=1	0.00	0.00	0.00	0.00	2.00	0.00	0.00	0.00	0.00	0.00	0.00	0.00	0.00	0.00	0.00	0.00	0.00	0.00	0.00	0.00	0.2671	0.5733	-0.2630
CHD6_HUMAN	Chromodomain-helicase-DNA-binding protein 6 OS=Homo sapiens OX=9606 GN=CHD6 PE=1 SV=4	2.00	3.00	0.00	0.00	0.00	0.00	0.00	0.00	0.00	0.00	0.00	0.00	0.00	0.00	0.00	0.00	0.00	0.00	0.00	0.00	0.1020	0.9914	-0.5850
CLC14_HUMAN	C-type lectin domain family 14 member A OS=Homo sapiens OX=9606 GN=CLEC14A PE=1 SV=1	0.00	0.00	0.00	0.00	0.00	0.00	2.00	0.00	0.00	0.00	0.00	0.00	0.00	0.00	0.00	0.00	0.00	0.00	0.00	0.00	0.2676	0.5726	-0.2630
B4GA1_HUMAN	Beta-1,4-glucuronyltransferase 1 OS=Homo sapiens OX=9606 GN=B4GAT1 PE=1 SV=1	0.00	0.00	0.00	0.00	0.00	0.00	0.00	0.00	0.00	0.00	0.00	1.00	0.00	0.00	0.00	0.00	0.00	0.00	0.00	0.00	0.1865	0.7294	0.1375
MYH9_HUMAN	Myosin-9 OS=Homo sapiens OX=9606 GN=MYH9 PE=1 SV=4	0.00	0.00	0.00	0.00	0.00	0.00	0.00	0.00	1.00	0.00	0.00	0.00	0.00	0.00	0.00	0.00	0.00	0.00	0.00	0.00	0.2983	0.5254	-0.1375
ANGT_HUMAN	Angiotensinogen OS=Homo sapiens OX=9606 GN=AGT PE=1 SV=1	0.00	1.00	0.00	0.00	0.00	0.00	0.00	0.00	0.00	0.00	0.00	0.00	0.00	0.00	0.00	0.00	1.00	0.00	0.00	0.00	0.8150	0.0889	0.00E0
MEGF8_HUMAN	Multiple epidermal growth factor-like domains protein 8 OS=Homo sapiens OX=9606 GN=MEGF8 PE=1 SV=2	0.00	0.00	0.00	0.00	0.00	0.00	0.00	0.00	0.00	2.00	0.00	1.00	0.00	0.00	0.00	0.00	0.00	0.00	0.00	0.00	0.9751	0.0110	-0.1255
BAMBI_HUMAN	BMP and activin membrane-bound inhibitor homolog OS=Homo sapiens OX=9606 GN=BAMBI PE=1 SV=1	0.00	0.00	0.00	0.00	0.00	0.00	0.00	0.00	0.00	0.00	0.00	0.00	0.00	0.00	0.00	0.00	0.00	0.00	0.00	1.00	0.2058	0.6866	0.1375
ALS_HUMAN	Insulin-like growth factor-binding protein complex acid labile subunit OS=Homo sapiens OX=9606 GN=IGFALS PE=1 SV=1	0.00	0.00	0.00	0.00	1.00	0.00	0.00	0.00	0.00	0.00	0.00	0.00	0.00	0.00	0.00	0.00	0.00	0.00	0.00	0.00	0.2983	0.5254	-0.1375
TRFM_HUMAN	Melanotransferrin OS=Homo sapiens OX=9606 GN=MELTF PE=1 SV=2	0.00	1.00	0.00	0.00	0.00	0.00	0.00	0.00	0.00	0.00	0.00	0.00	0.00	0.00	0.00	0.00	0.00	0.00	0.00	0.00	0.2983	0.5254	-0.1375
GSTM3_HUMAN	Glutathione S-transferase Mu 3 OS=Homo sapiens OX=9606 GN=GSTM3 PE=1 SV=3	0.00	0.00	0.00	0.00	0.00	0.00	0.00	0.00	0.00	0.00	0.00	0.00	0.00	1.00	0.00	0.00	0.00	0.00	1.00	0.00	0.0617	1.97	0.2630
MMP9_HUMAN	Matrix metalloproteinase-9 OS=Homo sapiens OX=9606 GN=MMP9 PE=1 SV=3	0.00	0.00	0.00	0.00	0.00	0.00	0.00	0.00	0.00	1.00	0.00	0.00	0.00	0.00	0.00	0.00	0.00	0.00	0.00	0.00	0.2983	0.5254	-0.1375
CYTT_HUMAN	Cystatin-SA OS=Homo sapiens OX=9606 GN=CST2 PE=1 SV=1	0.00	2.00	0.00	0.00	0.00	0.00	0.00	0.00	0.00	0.00	0.00	0.00	0.00	0.00	0.00	0.00	0.00	0.00	0.00	0.00	0.2684	0.5713	-0.2630
PD1L2_HUMAN	Programmed cell death 1 ligand 2 OS=Homo sapiens OX=9606 GN=PDCD1LG2 PE=1 SV=2	0.00	0.00	0.00	0.00	0.00	0.00	1.00	0.00	0.00	1.00	0.00	0.00	0.00	0.00	0.00	0.00	0.00	0.00	1.00	0.00	0.7639	0.1170	-0.1255
OAF_HUMAN	Out at first protein homolog OS=Homo sapiens OX=9606 GN=OAF PE=2 SV=1	0.00	0.00	0.00	0.00	0.00	0.00	1.00	0.00	0.00	1.00	0.00	0.00	0.00	0.00	0.00	0.00	0.00	0.00	0.00	0.00	0.1413	0.8499	-0.2630
GFRP_HUMAN	GTP cyclohydrolase 1 feedback regulatory protein OS=Homo sapiens OX=9606 GN=GCHFR PE=1 SV=3	0.00	0.00	0.00	0.00	1.00	0.00	0.00	0.00	0.00	0.00	0.00	0.00	0.00	0.00	0.00	0.00	0.00	0.00	0.00	0.00	0.2983	0.5254	-0.1375
CO4A2_HUMAN	Collagen alpha-2(IV) chain OS=Homo sapiens OX=9606 GN=COL4A2 PE=1 SV=4	0.00	0.00	0.00	0.00	0.00	0.00	0.00	0.00	0.00	0.00	0.00	1.00	0.00	0.00	0.00	0.00	0.00	0.00	0.00	0.00	0.1865	0.7294	0.1375
NPC2_HUMAN	NPC intracellular cholesterol transporter 2 OS=Homo sapiens OX=9606 GN=NPC2 PE=1 SV=1	0.00	0.00	0.00	0.00	0.00	0.00	0.00	0.00	0.00	0.00	0.00	0.00	0.00	0.00	0.00	0.00	0.00	0.00	1.00	0.00	0.1865	0.7294	0.1375
I18BP_HUMAN	Interleukin-18-binding protein OS=Homo sapiens OX=9606 GN=IL18BP PE=1 SV=2	0.00	0.00	0.00	0.00	0.00	0.00	0.00	0.00	0.00	0.00	0.00	0.00	0.00	1.00	0.00	0.00	0.00	0.00	0.00	0.00	0.1865	0.7294	0.1375
VAT1_HUMAN	Synaptic vesicle membrane protein VAT-1 homolog OS=Homo sapiens OX=9606 GN=VAT1 PE=1 SV=2	0.00	0.00	0.00	0.00	0.00	0.00	0.00	0.00	0.00	2.00	0.00	0.00	0.00	0.00	0.00	0.00	0.00	0.00	0.00	0.00	0.2647	0.5772	-0.2630
CAC1S_HUMAN	Voltage-dependent L-type calcium channel subunit alpha-1S OS=Homo sapiens OX=9606 GN=CACNA1S PE=1 SV=4	0.00	1.00	0.00	0.00	0.00	0.00	0.00	0.00	0.00	0.00	0.00	0.00	0.00	1.00	0.00	0.00	0.00	0.00	0.00	0.00	0.8150	0.0889	0.00E0
ITIH1_HUMAN	Inter-alpha-trypsin inhibitor heavy chain H1 OS=Homo sapiens OX=9606 GN=ITIH1 PE=1 SV=3	0.00	0.00	0.00	0.00	1.00	0.00	0.00	0.00	0.00	0.00	0.00	0.00	0.00	0.00	0.00	0.00	0.00	0.00	0.00	0.00	0.2983	0.5254	-0.1375
PCDH1_HUMAN	Protocadherin-1 OS=Homo sapiens OX=9606 GN=PCDH1 PE=1 SV=2	0.00	0.00	0.00	0.00	1.00	0.00	0.00	0.00	0.00	0.00	0.00	0.00	0.00	0.00	0.00	0.00	0.00	0.00	0.00	0.00	0.2983	0.5254	-0.1375
MMRN1_HUMAN	Multimerin-1 OS=Homo sapiens OX=9606 GN=MMRN1 PE=1 SV=3	0.00	0.00	0.00	0.00	0.00	0.00	0.00	0.00	0.00	0.00	0.00	1.00	0.00	0.00	0.00	0.00	0.00	0.00	0.00	0.00	0.1865	0.7294	0.1375
IGFR1_HUMAN	IGF-like family receptor 1 OS=Homo sapiens OX=9606 GN=IGFLR1 PE=1 SV=1	0.00	0.00	0.00	0.00	0.00	0.00	0.00	0.00	0.00	0.00	0.00	1.00	0.00	0.00	0.00	0.00	0.00	0.00	0.00	0.00	0.1865	0.7294	0.1375
APOA4_HUMAN	Apolipoprotein A-IV OS=Homo sapiens OX=9606 GN=APOA4 PE=1 SV=3	0.00	0.00	0.00	0.00	0.00	0.00	0.00	0.00	0.00	0.00	1.00	0.00	0.00	2.00	0.00	0.00	0.00	0.00	0.00	0.00	0.0467	1.10	0.3785
CAH1_HUMAN	Carbonic anhydrase 1 OS=Homo sapiens OX=9606 GN=CA1 PE=1 SV=2	0.00	0.00	0.00	0.00	0.00	0.00	0.00	0.00	0.00	0.00	0.00	0.00	0.00	0.00	1.00	0.00	0.00	0.00	0.00	0.00	0.1865	0.7294	0.1375
TTLL7_HUMAN	Tubulin polyglutamylase TTLL7 OS=Homo sapiens OX=9606 GN=TTLL7 PE=1 SV=2	0.00	0.00	0.00	0.00	1.00	0.00	0.00	0.00	0.00	0.00	0.00	0.00	0.00	0.00	0.00	0.00	0.00	0.00	0.00	0.00	0.2983	0.5254	-0.1375
K2C80_HUMAN	Keratin, type II cytoskeletal 80 OS=Homo sapiens OX=9606 GN=KRT80 PE=1 SV=2	0.00	0.00	0.00	0.00	0.00	0.00	1.00	0.00	0.00	0.00	0.00	0.00	0.00	0.00	0.00	0.00	0.00	0.00	0.00	0.00	0.2983	0.5254	-0.1375
VAS1_HUMAN	V-type proton ATPase subunit S1 OS=Homo sapiens OX=9606 GN=ATP6AP1 PE=1 SV=2	0.00	0.00	0.00	0.00	0.00	0.00	1.00	0.00	0.00	0.00	0.00	0.00	0.00	0.00	0.00	0.00	0.00	0.00	0.00	0.00	0.2983	0.5254	-0.1375
ZN233_HUMAN	Zinc finger protein 233 OS=Homo sapiens OX=9606 GN=ZNF233 PE=2 SV=3	0.00	0.00	0.00	0.00	0.00	0.00	0.00	0.00	0.00	0.00	0.00	1.00	0.00	0.00	0.00	0.00	0.00	0.00	1.00	0.00	0.0617	1.97	0.2630
DYDC1_HUMAN	DPY30 domain-containing protein 1 OS=Homo sapiens OX=9606 GN=DYDC1	0.00	0.00	0.00	0.00	0.00	0.00	0.00	0.00	0.00	0.00	0.00	0.00	0.00	1.00	0.00	0.00	0.00	0.00	0.00	0.00	0.1865	0.7294	0.1375
OSBL3_HUMAN	Oxysterol-binding protein-related protein 3 OS=Homo sapiens OX=9606 GN=OSBPL3 PE=1 SV=1	0.00	0.00	0.00	0.00	0.00	0.00	0.00	0.00	0.00	0.00	0.00	0.00	0.00	1.00	0.00	0.00	0.00	0.00	0.00	0.00	0.1865	0.7294	0.1375
TFF3_HUMAN	Trefoil factor 3 OS=Homo sapiens OX=9606 GN=TFF3 PE=1 SV=2	0.00	1.00	0.00	0.00	0.00	0.00	0.00	0.00	0.00	0.00	0.00	0.00	0.00	0.00	0.00	0.00	0.00	0.00	0.00	0.00	0.2983	0.5254	-0.1375
UROK_HUMAN	Urokinase-type plasminogen activator OS=Homo sapiens OX=9606 GN=PLAU PE=1 SV=2	1.00	0.00	0.00	0.00	0.00	0.00	0.00	0.00	0.00	0.00	0.00	0.00	0.00	0.00	0.00	0.00	0.00	0.00	0.00	0.00	0.2983	0.5254	-0.1375
CLIP1_HUMAN	CAP-Gly domain-containing linker protein 1 OS=Homo sapiens OX=9606 GN=CLIP1 PE=1 SV=2	0.00	1.00	0.00	0.00	0.00	0.00	0.00	0.00	0.00	0.00	0.00	0.00	0.00	0.00	0.00	0.00	0.00	0.00	0.00	0.00	0.2983	0.5254	-0.1375
DYHC1_HUMAN	Cytoplasmic dynein 1 heavy chain 1 OS=Homo sapiens OX=9606 GN=DYNC1H1 PE=1 SV=5	0.00	0.00	0.00	0.00	0.00	0.00	0.00	0.00	0.00	0.00	0.00	0.00	0.00	1.00	0.00	0.00	0.00	0.00	0.00	0.00	0.1865	0.7294	0.1375
LEG9B_HUMAN	Galectin-9B OS=Homo sapiens OX=9606 GN=LGALS9B PE=1 SV=3	0.00	0.00	0.00	0.00	0.00	0.00	0.00	0.00	0.00	0.00	0.00	0.00	0.00	0.00	0.00	1.00	0.00	0.00	0.00	0.00	0.1921	0.7165	0.1375
FHR1_HUMAN	Complement factor H-related protein 1 OS=Homo sapiens OX=9606 GN=CFHR1 PE=1 SV=2	0.00	0.00	0.00	0.00	0.00	0.00	0.00	0.00	0.00	0.00	0.00	0.00	1.00	0.00	0.00	0.00	0.00	0.00	0.00	0.00	0.1865	0.7294	0.1375
CP4F2_HUMAN	Cytochrome P450 4F2 OS=Homo sapiens OX=9606 GN=CYP4F2 PE=1 SV=1	0.00	1.00	0.00	0.00	0.00	0.00	1.00	0.00	0.00	0.00	0.00	0.00	0.00	0.00	0.00	0.00	0.00	0.00	0.00	0.00	0.1413	0.8499	-0.2630
R4RL2_HUMAN	Reticulon-4 receptor-like 2 OS=Homo sapiens OX=9606 GN=RTN4RL2 PE=1 SV=1	0.00	1.00	0.00	0.00	0.00	0.00	0.00	0.00	0.00	0.00	0.00	0.00	0.00	0.00	0.00	0.00	0.00	0.00	0.00	0.00	0.2983	0.5254	-0.1375
ITLN1_HUMAN	Intelectin-1 OS=Homo sapiens OX=9606 GN=ITLN1 PE=1 SV=1	0.00	0.00	0.00	0.00	0.00	0.00	0.00	0.00	0.00	0.00	0.00	0.00	0.00	0.00	0.00	0.00	0.00	0.00	0.00	1.00	0.2058	0.6866	0.1375
BMPR2_HUMAN	Bone morphogenetic protein receptor type-2 OS=Homo sapiens OX=9606 GN=BMPR2 PE=1 SV=2	0.00	0.00	0.00	0.00	0.00	0.00	0.00	0.00	0.00	0.00	0.00	0.00	0.00	1.00	0.00	0.00	0.00	0.00	0.00	0.00	0.1865	0.7294	0.1375
CRIS3_HUMAN	Cysteine-rich secretory protein 3 OS=Homo sapiens OX=9606 GN=CRISP3 PE=1 SV=1	0.00	0.00	0.00	0.00	0.00	0.00	0.00	0.00	0.00	1.00	0.00	0.00	0.00	0.00	0.00	0.00	0.00	0.00	0.00	0.00	0.2983	0.5254	-0.1375
GPC4_HUMAN	Glypican-4 OS=Homo sapiens OX=9606 GN=GPC4 PE=1 SV=4	0.00	0.00	0.00	0.00	0.00	0.00	0.00	1.00	0.00	0.00	0.00	0.00	0.00	0.00	0.00	0.00	0.00	0.00	0.00	0.00	0.2983	0.5254	-0.1375
NUCB1_HUMAN	Nucleobindin-1 OS=Homo sapiens OX=9606 GN=NUCB1 PE=1 SV=4	0.00	0.00	0.00	0.00	0.00	0.00	0.00	0.00	0.00	0.00	0.00	0.00	0.00	0.00	0.00	0.00	0.00	0.00	1.00	0.00	0.1865	0.7294	0.1375
ACSL6_HUMAN	Long-chain-fatty-acid--CoA ligase 6 OS=Homo sapiens OX=9606 GN=ACSL6 PE=1 SV=4	0.00	0.00	0.00	0.00	0.00	0.00	0.00	0.00	1.00	0.00	0.00	0.00	0.00	0.00	0.00	0.00	0.00	0.00	0.00	0.00	0.2983	0.5254	-0.1375
NOTC3_HUMAN	Neurogenic locus notch homolog protein 3 OS=Homo sapiens OX=9606 GN=NOTCH3 PE=1 SV=2	0.00	0.00	0.00	0.00	0.00	0.00	0.00	0.00	0.00	2.00	0.00	0.00	0.00	0.00	0.00	0.00	0.00	0.00	0.00	0.00	0.2647	0.5772	-0.2630
BROX_HUMAN	BRO1 domain-containing protein BROX OS=Homo sapiens OX=9606 GN=BROX PE=1 SV=1	0.00	0.00	0.00	0.00	0.00	0.00	1.00	0.00	0.00	0.00	0.00	0.00	0.00	0.00	0.00	0.00	0.00	0.00	0.00	0.00	0.2983	0.5254	-0.1375
TR150_HUMAN	Thyroid hormone receptor-associated protein 3 OS=Homo sapiens OX=9606 GN=THRAP3 PE=1 SV=2	0.00	1.00	0.00	0.00	0.00	0.00	0.00	0.00	0.00	0.00	0.00	0.00	0.00	0.00	0.00	0.00	0.00	0.00	0.00	0.00	0.2983	0.5254	-0.1375
ASAP2_HUMAN	Arf-GAP with SH3 domain, ANK repeat and PH domain-containing protein 2 OS=Homo sapiens OX=9606 GN=ASAP2 PE=1 SV=3	0.00	0.00	0.00	0.00	0.00	0.00	2.00	0.00	0.00	0.00	0.00	0.00	0.00	0.00	0.00	0.00	0.00	0.00	0.00	0.00	0.2676	0.5726	-0.2630
COSA1_HUMAN	Collagen alpha-1(XXVIII) chain OS=Homo sapiens OX=9606 GN=COL28A1 PE=2 SV=2	0.00	0.00	0.00	0.00	0.00	0.00	1.00	0.00	0.00	0.00	0.00	0.00	0.00	0.00	0.00	0.00	0.00	0.00	0.00	0.00	0.2983	0.5254	-0.1375
TGBR3_HUMAN	Transforming growth factor beta receptor type 3 OS=Homo sapiens OX=9606 GN=TGFBR3 PE=1 SV=3	0.00	0.00	0.00	0.00	0.00	0.00	1.00	0.00	0.00	0.00	0.00	0.00	0.00	0.00	0.00	0.00	0.00	0.00	0.00	0.00	0.2983	0.5254	-0.1375
SLAF5_HUMAN	SLAM family member 5 OS=Homo sapiens OX=9606 GN=CD84 PE=1 SV=1	0.00	0.00	0.00	0.00	0.00	0.00	1.00	0.00	0.00	0.00	0.00	0.00	0.00	0.00	0.00	0.00	0.00	0.00	0.00	0.00	0.2983	0.5254	-0.1375
FUCO_HUMAN	Tissue alpha-L-fucosidase OS=Homo sapiens OX=9606 GN=FUCA1 PE=1 SV=4	0.00	0.00	0.00	0.00	0.00	0.00	0.00	0.00	0.00	0.00	0.00	0.00	0.00	0.00	0.00	0.00	0.00	0.00	1.00	0.00	0.1865	0.7294	0.1375
ACBP_HUMAN	Acyl-CoA-binding protein OS=Homo sapiens OX=9606 GN=DBI PE=1 SV=2	0.00	0.00	0.00	0.00	0.00	0.00	0.00	0.00	0.00	0.00	0.00	0.00	0.00	0.00	0.00	0.00	0.00	0.00	1.00	0.00	0.1865	0.7294	0.1375
APOA_HUMAN	Apolipoprotein(a) OS=Homo sapiens OX=9606 GN=LPA PE=1 SV=1	0.00	0.00	0.00	0.00	0.00	0.00	0.00	0.00	0.00	0.00	0.00	1.00	0.00	0.00	0.00	0.00	0.00	0.00	0.00	0.00	0.1865	0.7294	0.1375
SPC24_HUMAN	Kinetochore protein Spc24 OS=Homo sapiens OX=9606 GN=SPC24 PE=1 SV=2	0.00	0.00	0.00	0.00	0.00	0.00	0.00	0.00	0.00	0.00	0.00	0.00	0.00	0.00	0.00	0.00	2.00	0.00	0.00	0.00	0.1926	0.7153	0.2630
MYLK_HUMAN	Myosin light chain kinase, smooth muscle OS=Homo sapiens OX=9606 GN=MYLK PE=1 SV=4	0.00	0.00	0.00	0.00	0.00	0.00	0.00	0.00	0.00	0.00	0.00	0.00	0.00	1.00	0.00	0.00	0.00	0.00	0.00	0.00	0.1865	0.7294	0.1375
FSP1_HUMAN	Ferroptosis suppressor protein 1 OS=Homo sapiens OX=9606 GN=AIFM2	0.00	0.00	0.00	0.00	0.00	0.00	0.00	0.00	0.00	0.00	0.00	1.00	0.00	0.00	0.00	0.00	0.00	0.00	0.00	0.00	0.1865	0.7294	0.1375
IF6_HUMAN	Eukaryotic translation initiation factor 6 OS=Homo sapiens OX=9606 GN=EIF6 PE=1 SV=1	0.00	0.00	0.00	0.00	0.00	0.00	0.00	0.00	0.00	0.00	0.00	0.00	0.00	0.00	0.00	0.00	0.00	0.00	0.00	1.00	0.2058	0.6866	0.1375
ABCF1_HUMAN	ATP-binding cassette sub-family F member 1 OS=Homo sapiens OX=9606 GN=ABCF1 PE=1 SV=2	0.00	0.00	0.00	0.00	0.00	0.00	0.00	0.00	0.00	0.00	0.00	1.00	0.00	0.00	0.00	0.00	0.00	0.00	0.00	0.00	0.1865	0.7294	0.1375
CR3L3_HUMAN	Cyclic AMP-responsive element-binding protein 3-like protein 3 OS=Homo sapiens OX=9606 GN=CREB3L3 PE=1 SV=2	0.00	0.00	0.00	0.00	0.00	0.00	0.00	0.00	0.00	0.00	0.00	0.00	0.00	0.00	0.00	0.00	0.00	0.00	0.00	1.00	0.2058	0.6866	0.1375
IL4RA_HUMAN	Interleukin-4 receptor subunit alpha OS=Homo sapiens OX=9606 GN=IL4R PE=1 SV=1	0.00	0.00	0.00	0.00	0.00	0.00	0.00	0.00	0.00	0.00	0.00	0.00	0.00	0.00	0.00	0.00	0.00	0.00	0.00	1.00	0.2058	0.6866	0.1375
CK054_HUMAN	Ester hydrolase C11orf54 OS=Homo sapiens OX=9606 GN=C11orf54 PE=1 SV=1	0.00	0.00	0.00	0.00	0.00	0.00	0.00	0.00	0.00	0.00	0.00	1.00	0.00	0.00	0.00	0.00	0.00	0.00	0.00	0.00	0.1865	0.7294	0.1375
FAM3B_HUMAN	Protein FAM3B OS=Homo sapiens OX=9606 GN=FAM3B PE=1 SV=2	0.00	0.00	0.00	0.00	0.00	0.00	0.00	0.00	0.00	0.00	0.00	0.00	0.00	0.00	0.00	0.00	0.00	0.00	0.00	1.00	0.2058	0.6866	0.1375
